# Supplementary material for: RNA-seq reveals the critical role of OtpR in regulating Brucella melitensis metabolism and virulence under acidic stress
Source: Sci Rep. 2015 Aug 5;5:10864. doi: 10.1038/srep10864 (PMC4542472; doi:10.1038/srep10864)
Supplement: Supplemental Data 1 [file srep10864-s1.xls]

## Sheet: 工作表1
Title	RNA-seq reveals the critical role of OtpR in regulating Brucella melitensis metabolism and virulence under acidic stress
Authors	Wenxiao Liu, Hao Dong, Jing Li, Qixing Ou, Yujin Lv, Xiaolei Wang, Zuoshuang Xiang, Yongqun He, Qingmin Wu
Supplemental Data 1.	RT-PCR primers used in this study. Note: This is an Excel file.
ID	Primer sequence	Locus tag	Gene name, predicted function
P01	5' TCGAATCCTATCGGCGTGACCTT 3'	BMEI0040	gslc,glutamate synthase [nadph] large chain
P02	5' GGTCGAGCAGTTTGCCGACATTTT 3'
P03	5' CGTAACGCCAGTCACCAAAT 3'	BMEI0655	ABC transporter ATP-binding protein
P04	5' GGGTCATAAGTGCTGTGCCGAAG 3'
P05	5' ATTCGCCAAGGCTAACGACAAG 3'	BMEI0747	lsp,lsu ribosomal protein l10p
P06	5' GGTAAGCACTGCAAGACG 3'
P07	5' GAACACCAAGAACAACC 3'	BMEI1016	aerobic,fumarate hydratase class i
P08	5' AGTGCCGCCAATGACGAT 3'
P09	5' TGCCGAGCCCCTCTTCCA 3'	BMEI1153	NADH-quinone oxidoreductase chain f
P10	5' GACGACGGTCAACAACG 3'
P11	5' ACTTCTGATTTCTGGGTTTCGG 3'	BMEI1355	Hypothetical Cytosolic Protein
P12	5' CGCTCACCGTCGCTATCTTCT 3'
P13	5' CCCGCCCCTTCACCTT 3'	BMEI1325	Sensory transduction protein kinase
P14	5' CGCCGTTCGTTGACCTGTAGCC 3'
P15	5' CCTCGCTGAAGGAAATCGC 3'	BMEI1384	Transcriptional regulator, arac family
P16	5' TGTTCTGAAAGATGGCTGTGC 3'
P17	5' CAGAACCTGATTGGGGGC 3'	BMEI1464	pif, protoheme ix farnesyltransferase
P18	5' GCGTGATGTCGCTTGTGG 3'
P19	5' CGTATTGACGACCGCCACCAGC 3'	BMEI1652	Urease alpha subunit
P20	5' TCCCCACTCCGCAGCCTA 3'
P21	5' TGGCGGTTATCTGCCGTCCTT 3'	BMEI1751	Two component response regulator
P22	5' CTCCGCCAGAAACACCACT 3'
P23	5' TTCCGCATAGTTTTGTG 3'	BMEI1758	blxR, transcriptional activator
P24	5' ATGACCTGGGTTTTGAGT 3'
P25	5' CAACTGAAGAAGAACGAGGCG 3'	BMEI1766	Sulfite reductase (ferredoxin)
P26	5' CTCGATGGGCAGGAAGTCA 3'
P27	5' TGGCTTTCCAGCACAATG 3'	BMEI1855	aconitate hydratase
P28	5' TGGTGGTGTGGGAATCGG 3'
P29	5' TTGGTGGGCGGTTGGTCC 3'	BMEII0025	virb1, type IV secretion system
P30	5' CGCTTGTGCGTAGGTGCT 3'
P31	5' GGAACTGCTCGCATTGAA 3'	BMEII0035	virb11, type IV secretion system
P32	5' CTCGGATAAAACAGGTGG 3'
P33	5' GGCAGCGGCGTTTTCGTG 3'	BMEII0071	gntR, transcriptional regulator
P34	5' CGTGGCGGCAACCTCAATGG 3'
P35	5' CACATTGCTTCAAGTGGGCGATTC 3'	BMEII0245	usp, universal stress protein family
P36	5' GGAGCCGATGGGTGGACG 3'
P37	5' AAGGCACCAATCCCGAAC 3'	BMEII0409	osmop, Osmotically inducible protein c
P38	5' GCGAATAGGGGCAAACGA 3'
P39	5' CTATCGCAAACTGACGACTGA 3'	BMEII0477	Uronate isomerase
P40	5' CCAGATAGGCACAATCAACCC 3'
P41	5' CCTGCCCAATCCTTACTG 3'	BMEII0531	fusB,fusaric acid resistance protein
P42	5' ATGCGGGACGAAGACAAC 3'
P43	5' GCGTGTAACCCCAATC 3'	BMEII0704	Bacterioferritin
P44	5' GGCGAACCAAAGGTCATC 3'
P45	5' GCATCCCGCATCTGCTTAC 3'	BMEII0742	ftsK, cell division protein
P46	5' CCATCTTGCGATAGCGGTCTT 3'
P47	5' ATGTGGGGCTCGGTCCTG 3'	BMEII0953	Respiratory nitrate reductase 2 gamma chain
P48	5' ATGAGTGTGTCGCTTGGG 3'
P49	5' CCTGTCCTTCTTGCGTGA 3'	BMEII1047	groES,10 kDa chaperonin groES
P50	5' TGAATGCGGTCGGAAATCTGGT 3'
P51	5' TGGGTCAGGTGATTGCGG 3'	BMEII1051	Fumarate hydratase c
P52	5' CGGGAAACTGTCATTGGA 3'
P53	5' CTTGCTGGCATTGCTTCC 3'	BMEII1114	flhB, flagellar biosynthetic protein
P54	5' CCGCACCGACGGCGAGAG 3'
P55	5' ATTGCGGTAATACGGAGC 3'	BMEII1116	vjbR, transcriptional activator
P56	5' CTGACTGTTCTTATGACG 3'
