# Supplementary material for: RNA-seq reveals the critical role of OtpR in regulating Brucella melitensis metabolism and virulence under acidic stress
Source: Sci Rep. 2015 Aug 5;5:10864. doi: 10.1038/srep10864 (PMC4542472; doi:10.1038/srep10864)
Supplement: Supplemental Data 2 [file srep10864-s2.xls]

## Sheet: Supplemental data 2
Title	RNA-seq reveals the critical role of OtpR in regulating Brucella melitensis metabolism and virulence under acidic stress
Authors	Wenxiao Liu, Hao Dong, Jing Li, Qixing Ou, Yujin Lv, Xiaolei Wang, Zuoshuang Xiang, Yongqun He, Qingmin Wu
Supplemental Data 2. otpR-dependent differentially expressed genes in otpR mutant.
geneID	locus tag	products name	geneLength	16M-Expression	otpR Mutant -Expression	16M-RPKM	otpR mutant-RPKM	log2 Ratio(otpR mutant/16M)	Up-Down-Regulation(t/16)	P-value	FDR	Comments
lcl|AE008917.1_cdsid_AAL51185.1	BMEI0003	transcription termination factor rho	1266	845	409	399.707	167.21	-1.25728	Down	7.60248e-51	1.09802e-49
lcl|AE008917.1_cdsid_AAL51189.1	BMEI0007	glucose inhibited division protein a	1977	530	177	160.542	46.3381	-1.79268	Down	5.4371e-54	8.22849e-53
lcl|AE008917.1_cdsid_AAL51193.1	BMEI0011	DNA polymerase iii, delta subunit	1044	125	67	71.7015	33.2159	-1.11013	Down	1.85134e-07	7.24725e-07
lcl|AE008917.1_cdsid_AAL51218.1	BMEI0036	cobw protein	1167	1352	418	693.784	185.386	-1.90395	Down	1.9922e-146	7.41334e-145
lcl|AE008917.1_cdsid_AAL51219.1	BMEI0037	hypothetical transcriptional regulatory protein	258	56	17	129.983	34.1037	-1.93033	Down	1.43423e-07	5.69907e-07	This gene encodes a transcriptional regulator.
lcl|AE008917.1_cdsid_AAL51225.1	BMEI0043	3-dehydroquinate synthase	1137	119	41	62.6766	18.6636	-1.7477	Down	6.6966e-13	3.73569e-12
lcl|AE008917.1_cdsid_AAL51228.1	BMEI0046	hypothetical protein	198	84	19	254.058	49.6661	-2.35482	Down	2.24852e-13	1.29076e-12
lcl|AE008917.1_cdsid_AAL51238.1	BMEI0056	lsu ribosomal protein l28p	294	663	381	1350.47	670.733	-1.00965	Down	9.63136e-29	8.98643e-28
lcl|AE008917.1_cdsid_AAL51248.1	BMEI0066	two component response regulator	684	394	0	344.952	0	-18.396	Down	2.6752e-132	8.72336e-131
lcl|AE008917.1_cdsid_AAL51250.1	BMEI0068	exodeoxyribonuclease iii	870	179	82	123.212	48.7828	-1.3367	Down	4.73966e-13	2.67229e-12
lcl|AE008917.1_cdsid_AAL51257.1	BMEI0075	1-acyl-sn-glycerol-3-phosphate acyltransferase	903	106	58	70.297	33.2439	-1.08037	Down	2.66894e-06	9.03839e-06
lcl|AE008917.1_cdsid_AAL51258.1	BMEI0076	inorganic pyrophosphatase	531	485	263	546.973	256.35	-1.09336	Down	3.09898e-24	2.66361e-23
lcl|AE008917.1_cdsid_AAL51259.1	BMEI0077	cation transport protein chac	573	63	26	65.8422	23.485	-1.48727	Down	3.48474e-06	1.16146e-05
lcl|AE008917.1_cdsid_AAL51274.1	BMEI0092	hypothetical cytosolic protein	672	51	15	45.4485	11.553	-1.97597	Down	3.46644e-07	1.3131e-06
lcl|AE008917.1_cdsid_AAL51275.1	BMEI0093	exsd protein	732	63	28	51.5404	19.7979	-1.38036	Down	1.15452e-05	3.64811e-05
lcl|AE008917.1_cdsid_AAL51312.1	BMEI0130	intracellular septation protein	603	78	45	77.4633	38.6249	-1.00398	Down	0.000151109	0.000421853
lcl|AE008917.1_cdsid_AAL51314.1	BMEI0132	fe-s oxidoreductase	1344	391	205	174.219	78.9453	-1.14198	Down	3.52878e-21	2.7765e-20
lcl|AE008917.1_cdsid_AAL51318.1	BMEI0136	putative atpase n2b	1212	72	26	35.5753	11.1031	-1.67992	Down	5.80066e-08	2.36437e-07
lcl|AE008917.1_cdsid_AAL51319.1	BMEI0137	malate dehydrogenase	981	2708	737	1653.1	388.839	-2.08793	Down	0	0
lcl|AE008917.1_cdsid_AAL51320.1	BMEI0138	succinyl-CoA synthetase beta chain	1197	2294	668	1147.67	288.838	-1.99038	Down	3.6377e-262	2.39709e-260
lcl|AE008917.1_cdsid_AAL51321.1	BMEI0139	succinyl-CoA synthetase alpha chain	903	2047	784	1357.53	449.366	-1.59502	Down	2.88166e-172	1.21529e-170
lcl|AE008917.1_cdsid_AAL51322.1	BMEI0140	2-oxoglutarate dehydrogenase e1 component	3015	5321	2305	1056.88	395.69	-1.41736	Down	0	0
lcl|AE008917.1_cdsid_AAL51360.1	BMEI0178	hypothetical protein	534	591	1471	662.773	1425.75	1.10513	Up	1.00424e-60	1.61239e-59
lcl|AE008917.1_cdsid_AAL51364.1	BMEI0182	biotin synthesis protein bioc	894	72	30	48.2296	17.3682	-1.47347	Down	8.27746e-07	2.98877e-06
lcl|AE008917.1_cdsid_AAL51365.1	BMEI0183	competence protein f	789	12	0	9.108	0	-13.1529	Down	9.13868e-05	0.000260881
lcl|AE008917.1_cdsid_AAL51366.1	BMEI0184	glutaredoxin	279	322	179	691.147	332.063	-1.05753	Down	8.17974e-16	5.11315e-15
lcl|AE008917.1_cdsid_AAL51369.1	BMEI0187	transporter, dme family	894	64	24	42.8708	13.8946	-1.62547	Down	5.9685e-07	2.208e-06
lcl|AE008917.1_cdsid_AAL51374.1	BMEI0192	methyltransferase	888	2616	1361	1764.18	793.262	-1.15313	Down	5.1084e-134	1.70083e-132
lcl|AE008917.1_cdsid_AAL51375.1	BMEI0193	hypothetical protein	273	578	176	1267.9	333.674	-1.92593	Down	1.2701e-64	2.23185e-63
lcl|AE008917.1_cdsid_AAL51376.1	BMEI0194	hypothetical cytosolic protein	759	801	288	631.989	196.391	-1.68617	Down	3.80888e-74	7.52968e-73
lcl|AE008917.1_cdsid_AAL51383.1	BMEI0201	lsu ribosomal protein l21p	546	1852	595	2031.27	564.022	-1.84856	Down	5.29782e-192	2.50105e-190
lcl|AE008917.1_cdsid_AAL51385.1	BMEI0203	acetyltransferase	345	45	17	78.111	25.5036	-1.61482	Down	3.21374e-05	9.6626e-05
lcl|AE008917.1_cdsid_AAL51392.1	BMEI0210	iojap protein family	471	12214	5479	15529.4	6020.77	-1.36699	Down	0	0
lcl|AE008917.1_cdsid_AAL51393.1	BMEI0211	hypothetical cytosolic protein	525	304	101	346.763	99.5712	-1.80015	Down	7.44834e-32	7.52687e-31
lcl|AE008917.1_cdsid_AAL51394.1	BMEI0212	hypothetical protein	900	359	117	238.875	67.2845	-1.82791	Down	4.35362e-38	4.9713e-37
lcl|AE008917.1_cdsid_AAL51396.1	BMEI0214	tail-specific protease	1329	4596	2445	2070.97	952.194	-1.12098	Down	1.46233e-223	7.83957e-222
lcl|AE008917.1_cdsid_AAL51398.1	BMEI0216	hypothetical protein	255	60	145	140.906	294.306	1.06258	Up	6.35606e-07	2.34042e-06
lcl|AE008917.1_cdsid_AAL51407.1	BMEI0225	signal recognition particle, subunit ffh/srp54	1572	401	199	152.76	65.5198	-1.22127	Down	5.89112e-24	5.03611e-23
lcl|AE008917.1_cdsid_AAL51424.1	BMEI0242	leucyl-tRNA synthetase	2634	843	451	191.66	88.6202	-1.11284	Down	4.80964e-42	5.89647e-41
lcl|AE008917.1_cdsid_AAL51425.1	BMEI0243	hypothetical protein	423	54	17	76.449	20.8008	-1.87786	Down	3.98826e-07	1.50356e-06
lcl|AE008917.1_cdsid_AAL51430.1	BMEI0248	ATP synthase delta chain	561	80	23	85.3976	21.2196	-2.0088	Down	9.82152e-11	4.83133e-10
lcl|AE008917.1_cdsid_AAL51435.1	BMEI0253	transcriptional regulator, marr family	411	187	57	272.47	71.7802	-1.92444	Down	5.56728e-22	4.49217e-21	This gene encodes a transcriptional regulator.
lcl|AE008917.1_cdsid_AAL51455.1	BMEI0273	glcg protein	432	171	458	237.045	548.723	1.21092	Up	6.49386e-23	5.37698e-22
lcl|AE008917.1_cdsid_AAL51468.1	BMEI0287	hypothetical protein	267	1116	2866	2503.06	5555.67	1.15027	Up	3.71218e-124	1.11825e-122
lcl|AE008917.1_cdsid_AAL51475.1	BMEI0294	lsu ribosomal protein l36p	195	84	43	257.967	114.132	-1.17649	Down	7.66222e-06	2.46547e-05
lcl|AE008917.1_cdsid_AAL51482.1	BMEI0301	hypothetical protein	192	48	165	149.713	444.789	1.57093	Up	6.7552e-13	3.76174e-12
lcl|AE008917.1_cdsid_AAL51484.1	BMEI0303	hypothetical cytosolic protein	690	504	277	437.421	207.779	-1.07397	Down	1.91043e-24	1.64651e-23
lcl|AE008917.1_cdsid_AAL51495.1	BMEI0314	hypothetical protein	231	527	218	1366.21	488.446	-1.48391	Down	3.01228e-41	3.65051e-40
lcl|AE008917.1_cdsid_AAL51496.1	BMEI0315	5-formyltetrahydrofolate cyclo-ligase	546	121	58	132.712	54.9803	-1.27132	Down	1.09798e-08	4.79684e-08
lcl|AE008917.1_cdsid_AAL51508.1	BMEI0327	protein translation elongation factor p (ef-p)	561	160	90	170.795	83.0331	-1.04051	Down	2.18418e-08	9.2982e-08
lcl|AE008917.1_cdsid_AAL51511.1	BMEI0330	opgc	1203	525	189	261.344	81.3145	-1.68437	Down	3.92844e-49	5.54717e-48
lcl|AE008917.1_cdsid_AAL51528.1	BMEI0347	phosphoserine aminotransferase	1176	1416	802	721.065	352.971	-1.03058	Down	1.97977e-61	3.24456e-60
lcl|AE008917.1_cdsid_AAL51534.1	BMEI0353	proline/betaine transporter	1512	318	155	125.949	53.0581	-1.24719	Down	6.37694e-20	4.74594e-19
lcl|AE008917.1_cdsid_AAL51546.1	BMEI0365	biopolymer transport exbb protein	873	1320	746	905.479	442.279	-1.03372	Down	1.14526e-57	1.81123e-56	This genes is associated with iorn metabolism in Brucella.
lcl|AE008917.1_cdsid_AAL51547.1	BMEI0366	hypothetical protein	468	2882	8662	3687.79	9579.53	1.3772	Up	0	0	This genes is associated with iorn metabolism in Brucella.
lcl|AE008917.1_cdsid_AAL51561.1	BMEI0380	malate synthase g	2187	2084	5182	570.647	1226.37	1.10372	Up	9.6224e-209	4.90898e-207
lcl|AE008917.1_cdsid_AAL51565.1	BMEI0384	disulfide bond formation protein b	519	297	159	342.695	158.563	-1.11187	Down	7.95492e-16	4.98246e-15
lcl|AE008917.1_cdsid_AAL51570.1	BMEI0389	hypothetical protein	225	31	76	82.5083	174.825	1.0833	Up	0.000264664	0.000716723
lcl|AE008917.1_cdsid_AAL51571.1	BMEI0390	hypothetical cytosolic protein	264	230	593	521.726	1162.58	1.15596	Up	2.984e-27	2.71218e-26
lcl|AE008917.1_cdsid_AAL51599.1	BMEI0418	lipooligosaccharide biosynthesis protein lic2b	807	85	47	63.076	30.1437	-1.06524	Down	3.26838e-05	9.81756e-05
lcl|AE008917.1_cdsid_AAL51602.1	BMEI0421	pleiotropic regulatory protein	1152	547	223	284.35	100.19	-1.50493	Down	1.27716e-43	1.63549e-42
lcl|AE008917.1_cdsid_AAL51603.1	BMEI0422	hypothetical protein	393	48	23	73.1421	30.2905	-1.27183	Down	0.000331576	0.000883551
lcl|AE008917.1_cdsid_AAL51605.1	BMEI0424	hypothetical protein	624	120	63	115.164	52.255	-1.14004	Down	1.79976e-07	7.05409e-07
lcl|AE008917.1_cdsid_AAL51618.1	BMEI0437	dipeptide transport ATP-binding protein dppd	858	91	40	63.5145	24.1293	-1.3963	Down	1.01096e-07	4.05794e-07
lcl|AE008917.1_cdsid_AAL51628.1	BMEI0447	leucine-responsive regulatory protein	465	38	13	48.9383	14.4698	-1.75792	Down	5.05906e-05	0.000149131	This gene encodes a transcriptional regulator.
lcl|AE008917.1_cdsid_AAL51634.1	BMEI0453	mutt/nudix family protein	456	265	627	348.016	711.663	1.03204	Up	3.41632e-24	2.92841e-23
lcl|AE008917.1_cdsid_AAL51650.1	BMEI0469	purine nucleoside permease	1038	835	208	481.735	103.714	-2.21563	Down	8.44326e-111	2.26322e-109
lcl|AE008917.1_cdsid_AAL51658.1	BMEI0477	monoamine oxidase regulatory protein, putative	483	185	35	229.373	37.5053	-2.61253	Down	4.12988e-31	4.08213e-30
lcl|AE008917.1_cdsid_AAL51659.1	BMEI0478	(r)-specific enoyl-CoA hydratase	501	125	31	149.414	32.0255	-2.22202	Down	5.3702e-18	3.67661e-17
lcl|AE008917.1_cdsid_AAL51670.1	BMEI0489	hypothetical protein	342	181	93	316.936	140.744	-1.17112	Down	5.6114e-11	2.82625e-10
lcl|AE008917.1_cdsid_AAL51673.1	BMEI0492	osmolarity sensor protein envz	1344	185	55	82.4311	21.1804	-1.96046	Down	2.84926e-22	2.31676e-21
lcl|AE008917.1_cdsid_AAL51678.1	BMEI0497	hypothetical membrane spanning protein	504	1434	4505	1703.87	4626.32	1.44105	Up	5.3444e-274	3.67486e-272
lcl|AE008917.1_cdsid_AAL51686.1	BMEI0505	hypothetical membrane associated protein	324	30	8	55.4491	12.7796	-2.11732	Down	4.76054e-05	0.000140594
lcl|AE008917.1_cdsid_AAL51687.1	BMEI0506	transporter, dme family	915	300	149	196.345	84.2824	-1.22008	Down	2.73328e-18	1.88763e-17
lcl|AE008917.1_cdsid_AAL51689.1	BMEI0508	transcription elongation factor grea	474	330	177	416.921	193.271	-1.10915	Down	2.36364e-17	1.56734e-16
lcl|AE008917.1_cdsid_AAL51690.1	BMEI0509	lipopolysaccharide core biosynthesis mannosyltransferase lpcc	1065	77	25	43.2972	12.1496	-1.83336	Down	2.42244e-09	1.0946e-08
lcl|AE008917.1_cdsid_AAL51691.1	BMEI0510	leucine-responsive regulatory protein	471	114	61	144.945	67.0318	-1.11259	Down	6.12978e-07	2.26237e-06
lcl|AE008917.1_cdsid_AAL51696.1	BMEI0515	hypothetical protein	216	76	39	210.707	93.4507	-1.17296	Down	2.18992e-05	6.68602e-05
lcl|AE008917.1_cdsid_AAL51697.1	BMEI0516	aspartate aminotransferase a	1266	1123	374	531.208	152.901	-1.79668	Down	9.98528e-113	2.69944e-111
lcl|AE008917.1_cdsid_AAL51698.1	BMEI0517	glutathione s-transferase	690	420	214	364.518	160.523	-1.18321	Down	7.26506e-24	6.16069e-23
lcl|AE008917.1_cdsid_AAL51699.1	BMEI0518	cold shock protein cspa	306	1583	866	3097.98	1464.77	-1.08066	Down	7.35778e-74	1.44551e-72
lcl|AE008917.1_cdsid_AAL51700.1	BMEI0519	phosphohydrolase (mutt/nudix family protein)	393	128	2	195.046	2.63396	-6.21043	Down	4.24974e-40	5.01564e-39
lcl|AE008917.1_cdsid_AAL51708.1	BMEI0527	hypothetical cytosolic protein	510	263	131	308.819	132.945	-1.21593	Down	3.84156e-16	2.44977e-15
lcl|AE008917.1_cdsid_AAL51709.1	BMEI0528	sodium-dependent phosphate transport protein	1041	647	337	372.196	167.553	-1.15145	Down	2.03002e-34	2.19896e-33
lcl|AE008917.1_cdsid_AAL51710.1	BMEI0529	sodium-dependent phosphate transport protein	609	551	226	541.817	192.071	-1.49616	Down	1.46641e-43	1.8553e-42
lcl|AE008917.1_cdsid_AAL51716.1	BMEI0535	hypothetical protein	345	236	710	409.649	1065.15	1.3786	Up	6.0296e-42	7.36356e-41
lcl|AE008917.1_cdsid_AAL51726.1	BMEI0545	integral membrane protein	1062	524	248	295.478	120.865	-1.28966	Down	2.03246e-33	2.15006e-32
lcl|AE008917.1_cdsid_AAL51735.1	BMEI0554	trans-aconitate methyltransferase	666	67	24	60.2448	18.6513	-1.69156	Down	1.46301e-07	5.78439e-07
lcl|AE008917.1_cdsid_AAL51736.1	BMEI0555	hypothetical protein	255	40	13	93.9374	26.3861	-1.83192	Down	1.86604e-05	5.76394e-05
lcl|AE008917.1_cdsid_AAL51737.1	BMEI0556	alpha-ketoglutarate permease	1374	499	254	217.487	95.6795	-1.18465	Down	4.21e-28	3.85978e-27
lcl|AE008917.1_cdsid_AAL51739.1	BMEI0558	transcriptional regulator, arsr family	1017	1187	678	698.954	345.049	-1.0184	Down	8.22154e-51	1.18203e-49	This gene encodes a transcriptional regulator.
lcl|AE008917.1_cdsid_AAL51747.1	BMEI0560	transporter	414	21	2	30.3765	2.50035	-3.60275	Down	7.7378e-06	2.48726e-05
lcl|AE008917.1_cdsid_AAL51763.1	BMEI0582	d-alanine--d-alanine ligase	948	102	51	64.4333	27.8441	-1.21043	Down	4.51236e-07	1.69307e-06
lcl|AE008917.1_cdsid_AAL51764.1	BMEI0583	cell division protein ftsq	957	457	161	285.972	87.0734	-1.71557	Down	4.38686e-44	5.68674e-43
lcl|AE008917.1_cdsid_AAL51766.1	BMEI0585	cell division protein ftsz	1617	1933	1077	715.88	344.729	-1.05426	Down	2.7617e-86	6.10857e-85
lcl|AE008917.1_cdsid_AAL51778.1	BMEI0597	serine/threonine protein kinases	1053	143	56	81.3254	27.5253	-1.56295	Down	3.56044e-13	2.01822e-12
lcl|AE008917.1_cdsid_AAL51779.1	BMEI0598	hypothetical protein	510	275	117	322.91	118.737	-1.44336	Down	1.87525e-21	1.4903e-20
lcl|AE008917.1_cdsid_AAL51780.1	BMEI0599	(s)-2-hydroxy-acid oxidase chain d	1407	844	418	359.225	153.764	-1.22417	Down	9.19324e-49	1.29237e-47
lcl|AE008917.1_cdsid_AAL51785.1	BMEI0604	Bacterial regulatory protein TetR	726	768	254	633.495	181.079	-1.80671	Down	2.8733e-78	6.05883e-77	This gene encodes a transcriptional regulator.
lcl|AE008917.1_cdsid_AAL51819.1	BMEI0638	hypothetical protein	570	80	33	84.0492	29.9648	-1.48797	Down	1.64481e-07	6.46276e-07
lcl|AE008917.1_cdsid_AAL51822.1	BMEI0641	hypothetical protein	759	343	131	270.627	89.3308	-1.59908	Down	1.95767e-30	1.88784e-29
lcl|AE008917.1_cdsid_AAL51833.1	BMEI0652	hypothetical protein	237	28	95	70.7503	207.466	1.55207	Up	7.13308e-08	2.88147e-07
lcl|AE008917.1_cdsid_AAL51836.1	BMEI0655	abc transporter ATP-binding protein	876	210	722	143.56	426.584	1.57118	Up	2.29244e-51	3.38831e-50
lcl|AE008917.1_cdsid_AAL51841.1	BMEI0660	metal chelate transport ATP-binding protein	1041	87	36	50.0481	17.8988	-1.48345	Down	5.06462e-08	2.08315e-07
lcl|AE008917.1_cdsid_AAL51842.1	BMEI0661	myo-inositol 2-dehydrogenase	1122	108	274	57.6434	126.395	1.13271	Up	5.0915e-13	2.86046e-12
lcl|AE008917.1_cdsid_AAL51848.1	BMEI0667	fucose operon fucu protein	423	43	157	60.8761	192.102	1.65792	Up	3.28062e-13	1.8663e-12
lcl|AE008917.1_cdsid_AAL51849.1	BMEI0668	calcium binding protein	555	6009	94047	6483.77	87704.9	3.75775	Up	0	0
lcl|AE008917.1_cdsid_AAL51853.1	BMEI0672	hypothetical protein	279	462	1294	991.645	2400.5	1.27544	Up	8.374e-67	1.49644e-65
lcl|AE008917.1_cdsid_AAL51864.1	BMEI0683	hypothetical protein	291	132	512	271.644	910.644	1.74517	Up	1.45367e-42	1.81022e-41
lcl|AE008917.1_cdsid_AAL51883.1	BMEI0702	precorrin-6x reductase	747	127	48	101.813	33.2577	-1.61416	Down	2.31756e-12	1.25737e-11
lcl|AE008917.1_cdsid_AAL51884.1	BMEI0703	cbid protein	1110	645	206	347.981	96.0541	-1.85709	Down	1.64031e-68	2.99902e-67
lcl|AE008917.1_cdsid_AAL51890.1	BMEI0709	4-hydroxyphenylacetate 3-monooxygenase	522	79	36	90.6307	35.6947	-1.34429	Down	1.45811e-06	5.09612e-06
lcl|AE008917.1_cdsid_AAL51894.1	BMEI0713	precorrin-2 c20-methyltransferase	735	106	56	86.3649	39.4341	-1.131	Down	1.10227e-06	3.93954e-06
lcl|AE008917.1_cdsid_AAL51895.1	BMEI0714	precorrin-8x methylmutase	627	81	45	77.3635	37.1464	-1.05843	Down	5.4996e-05	0.000161366
lcl|AE008917.1_cdsid_AAL51911.1	BMEI0730	lactoylglutathione lyase	522	619	2033	710.132	2015.76	1.50517	Up	6.43148e-133	2.11904e-131
lcl|AE008917.1_cdsid_AAL51916.1	BMEI0735	hypothetical protein	255	509	244	1195.35	495.246	-1.27122	Down	8.03674e-32	8.09561e-31
lcl|AE008917.1_cdsid_AAL51921.1	BMEI0740	inosine-5'-monophosphate dehydrogenase	474	2710	6530	3423.81	7130.28	1.05836	Up	2.0741e-245	1.1928e-243
lcl|AE008917.1_cdsid_AAL51924.1	BMEI0743	protein translocase subunit sece	240	381	166	950.676	357.988	-1.40904	Down	3.97968e-28	3.65922e-27
lcl|AE008917.1_cdsid_AAL51925.1	BMEI0744	transcription antitermination protein nusg	528	717	412	813.212	403.864	-1.00976	Down	5.91438e-31	5.80968e-30
lcl|AE008917.1_cdsid_AAL51928.1	BMEI0747	lsu ribosomal protein l10p	627	1286	570	1228.26	470.521	-1.38429	Down	1.79662e-88	4.05909e-87
lcl|AE008917.1_cdsid_AAL51933.1	BMEI0752	ssu ribosomal protein s12p	405	880	201	1301.21	256.87	-2.34074	Down	9.04926e-125	2.77891e-123
lcl|AE008917.1_cdsid_AAL51934.1	BMEI0753	ssu ribosomal protein s7p	471	842	341	1070.56	374.719	-1.51448	Down	8.2394e-67	1.48075e-65
lcl|AE008917.1_cdsid_AAL51935.1	BMEI0754	protein translation elongation factor g (ef-g)	2085	2933	1081	842.412	268.344	-1.65044	Down	2.31136e-258	1.46217e-256
lcl|AE008917.1_cdsid_AAL51937.1	BMEI0756	ssu ribosomal protein s10p	309	1608	796	3116.35	1333.3	-1.22486	Down	2.41936e-91	5.62679e-90
lcl|AE008917.1_cdsid_AAL51960.1	BMEI0779	ssu ribosomal protein s13p	369	891	513	1446.01	719.553	-1.0069	Down	6.90332e-38	7.79829e-37
lcl|AE008917.1_cdsid_AAL51961.1	BMEI0780	ssu ribosomal protein s11p	390	377	184	578.889	244.188	-1.24529	Down	2.8269e-23	2.35302e-22
lcl|AE008917.1_cdsid_AAL51966.1	BMEI0785	hypothetical protein	585	317	156	324.505	138.02	-1.23337	Down	1.51907e-19	1.09449e-18
lcl|AE008917.1_cdsid_AAL51972.1	BMEI0791	isocitrate dehydrogenase (nadp)	1215	488	192	240.526	81.7893	-1.55621	Down	5.29402e-41	6.31886e-40
lcl|AE008917.1_cdsid_AAL51974.1	BMEI0793	protease i	645	4357	10951	4045.26	8787.51	1.11922	Up	0	0
lcl|AE008917.1_cdsid_AAL51976.1	BMEI0795	glutamate racemase	834	1241	3103	891.096	1925.69	1.11173	Up	3.05788e-127	9.67207e-126
lcl|AE008917.1_cdsid_AAL51979.1	BMEI0798	hypothetical protein	387	3165	14021	4897.58	18751.7	1.93688	Up	0	0
lcl|AE008917.1_cdsid_AAL51980.1	BMEI0799	methylmalonyl-CoA mutase	2193	893	2606	243.855	615.046	1.33467	Up	3.9977e-142	1.42076e-140
lcl|AE008917.1_cdsid_AAL51994.1	BMEI0813	hypothetical protein	342	313	181	548.071	273.92	-1.00061	Down	3.36122e-14	1.99466e-13
lcl|AE008917.1_cdsid_AAL51995.1	BMEI0814	penicillin-binding protein 6 (d-alanyl-d-alanine carboxypeptidase fraction c)	1419	927	390	391.215	142.251	-1.45953	Down	1.61341e-69	2.98434e-68
lcl|AE008917.1_cdsid_AAL52017.1	BMEI0836	citrate synthase	1314	3738	1314	1703.58	517.573	-1.71874	Down	0	0
lcl|AE008917.1_cdsid_AAL52027.1	BMEI0846	triosephosphate isomerase	765	220	112	172.219	75.7754	-1.18444	Down	3.0378e-13	1.73753e-12
lcl|AE008917.1_cdsid_AAL52030.1	BMEI0849	ctp synthase	1629	933	413	342.988	131.22	-1.38617	Down	8.03134e-65	1.41917e-63
lcl|AE008917.1_cdsid_AAL52036.1	BMEI0855	pyruvate dehydrogenase e1 component, beta subunit	1386	6157	2648	2660.26	988.841	-1.42776	Down	0	0
lcl|AE008917.1_cdsid_AAL52037.1	BMEI0856	dihydrolipoamide acetyltransferase component of pyruvate dehydrogenase complex	1344	3982	1994	1774.27	767.888	-1.20826	Down	1.53076e-218	8.06964e-217
lcl|AE008917.1_cdsid_AAL52041.1	BMEI0860	hypothetical cytosolic protein	459	188	106	245.281	119.527	-1.0371	Down	1.43494e-09	6.5874e-09
lcl|AE008917.1_cdsid_AAL52059.1	BMEI0878	excinuclease abc subunit a	2925	2042	559	418.07	98.914	-2.0795	Down	2.28958e-247	1.3664e-245
lcl|AE008917.1_cdsid_AAL52072.1	BMEI0891	transcriptional regulator, tetr family	567	269	32	284.111	29.2105	-3.2819	Down	5.62788e-56	8.81237e-55	This gene encodes a transcriptional regulator.
lcl|AE008917.1_cdsid_AAL52075.1	BMEI0894	alkanal monooxygenase alpha chain	984	350	79	213.006	41.5531	-2.35786	Down	4.09086e-51	5.96285e-50
lcl|AE008917.1_cdsid_AAL52086.1	BMEI0905	hypothetical protein	222	83	25	223.895	58.2853	-1.94162	Down	1.16861e-10	5.70421e-10
lcl|AE008917.1_cdsid_AAL52089.1	BMEI0908	serine protease	945	427	31	270.592	16.9786	-3.99433	Down	1.59696e-103	4.10665e-102
lcl|AE008917.1_cdsid_AAL52093.1	BMEI0912	hypothetical cytosolic protein	372	101	44	162.591	61.2183	-1.40921	Down	1.5969e-08	6.92867e-08
lcl|AE008917.1_cdsid_AAL52101.1	BMEI0920	mazg protein	846	360	184	254.83	112.569	-1.17872	Down	1.44862e-20	1.10144e-19
lcl|AE008917.1_cdsid_AAL52111.1	BMEI0930	acetyltransferase	510	452	1183	530.746	1200.57	1.17762	Up	3.06918e-54	4.66722e-53
lcl|AE008917.1_cdsid_AAL52112.1	BMEI0931	putative thiosulfate sulfurtransferase	855	2716	8570	1902.31	5187.84	1.44738	Up	0	0
lcl|AE008917.1_cdsid_AAL52115.1	BMEI0934	ATP-dependent RNA helicase rhle	1608	1493	555	556.023	178.64	-1.63809	Down	4.33406e-131	1.39884e-129
lcl|AE008917.1_cdsid_AAL52124.1	BMEI0943	vitamin b12-dependent ribonucleotide reductase	3786	1609	910	254.504	124.403	-1.03266	Down	8.84984e-70	1.64659e-68
lcl|AE008917.1_cdsid_AAL52160.1	BMEI0979	glutamine synthetase	1410	2008	1021	852.832	374.782	-1.18621	Down	4.9626e-108	1.30806e-106
lcl|AE008917.1_cdsid_AAL52165.1	BMEI0984	beta-(1-->2)glucan export ATP-binding protein ndva	1800	246	140	81.8429	40.2557	-1.02367	Down	7.38524e-12	3.90627e-11
lcl|AE008917.1_cdsid_AAL52167.1	BMEI0986	sec-independent protein tatd	798	64	32	48.0281	20.7548	-1.21043	Down	6.56662e-05	0.000191078
lcl|AE008917.1_cdsid_AAL52168.1	BMEI0987	methionyl-tRNA synthetase	1635	362	139	132.59	44.0016	-1.59134	Down	8.1353e-32	8.16887e-31
lcl|AE008917.1_cdsid_AAL52191.1	BMEI1010	hypothetical protein	918	119	62	77.6288	34.9559	-1.15106	Down	1.62865e-07	6.40722e-07
lcl|AE008917.1_cdsid_AAL52197.1	BMEI1016	fumarate hydratase class i, aerobic	1620	346	195	127.903	62.3005	-1.03773	Down	2.07326e-16	1.3438e-15
lcl|AE008917.1_cdsid_AAL52198.1	BMEI1017	salicylate hydroxylase	1134	118	66	62.3143	30.1233	-1.04868	Down	1.33029e-06	4.68563e-06
lcl|AE008917.1_cdsid_AAL52213.1	BMEI1032	heavy metal binding protein	198	244	922	737.978	2410.11	1.70745	Up	4.38464e-73	8.50835e-72
lcl|AE008917.1_cdsid_AAL52216.1	BMEI1035	ATP-dependent RNA helicase dead	1449	1918	890	792.682	317.902	-1.31816	Down	1.28547e-121	3.79996e-120
lcl|AE008917.1_cdsid_AAL52218.1	BMEI1037	glycosyltransferase involved in cell wall biogenesis	972	2093	1162	1289.5	618.745	-1.0594	Down	5.28728e-94	1.26694e-92
lcl|AE008917.1_cdsid_AAL52219.1	BMEI1038	phenylacetic acid degradation protein paad	411	251	134	365.722	168.746	-1.11589	Down	1.12291e-13	6.54101e-13
lcl|AE008917.1_cdsid_AAL52225.1	BMEI1044	alpha/beta hydrolase	675	384	172	340.68	131.885	-1.36913	Down	3.46024e-27	3.12707e-26
lcl|AE008917.1_cdsid_AAL52245.1	BMEI1064	leucyl/phenylalanyl-tRNA--protein transferase	615	67	19	65.2407	15.9901	-2.0286	Down	2.62238e-09	1.17988e-08
lcl|AE008917.1_cdsid_AAL52247.1	BMEI1066	NADH-ubiquinone oxidoreductase subunit b17.2 like protein	411	3598	1678	5242.49	2113.11	-1.31089	Down	1.83763e-224	1.00214e-222
lcl|AE008917.1_cdsid_AAL52279.1	BMEI1098	transcriptional regulatory protein, asnc family	480	129	74	160.941	79.7925	-1.01221	Down	9.06666e-07	3.26255e-06	This gene encodes a transcriptional regulator.
lcl|AE008917.1_cdsid_AAL52285.1	BMEI1104	arginine/ornithine-binding periplasmic protein precursor	756	178	628	140.999	429.942	1.60845	Up	2.2132e-46	2.9916e-45
lcl|AE008917.1_cdsid_AAL52292.1	BMEI1111	acyl carrier protein	282	103	53	218.729	97.2744	-1.16901	Down	8.13936e-07	2.94563e-06
lcl|AE008917.1_cdsid_AAL52299.1	BMEI1118	biphenyl-2,3-diol 1,2-dioxygenase iii	876	288	869	196.882	513.437	1.38285	Up	3.43168e-51	5.02519e-50
lcl|AE008917.1_cdsid_AAL52308.1	BMEI1127	phosphoribosylformylglycinamidine synthase	2256	423	238	112.285	54.6021	-1.04013	Down	8.66254e-20	6.29876e-19
lcl|AE008917.1_cdsid_AAL52314.1	BMEI1133	ssu ribosomal protein s4p	618	778	279	753.893	233.662	-1.68994	Down	2.70956e-72	5.19414e-71
lcl|AE008917.1_cdsid_AAL52316.1	BMEI1135	hypothetical exported protein	414	77	185	111.38	231.283	1.05416	Up	2.2157e-08	9.4197e-08
lcl|AE008917.1_cdsid_AAL52334.1	BMEI1153	NADH-quinone oxidoreductase chain f	1308	1566	815	716.973	322.494	-1.15265	Down	6.07876e-81	1.29041e-79
lcl|AE008917.1_cdsid_AAL52335.1	BMEI1154	NADH-quinone oxidoreductase chain e	714	832	355	697.821	257.337	-1.4392	Down	2.63966e-61	4.30373e-60
lcl|AE008917.1_cdsid_AAL52336.1	BMEI1155	NADH-quinone oxidoreductase chain d	1191	1387	503	697.402	218.589	-1.67377	Down	1.04366e-125	3.23637e-124
lcl|AE008917.1_cdsid_AAL52337.1	BMEI1156	NADH-quinone oxidoreductase chain c	609	1081	366	1062.98	311.054	-1.77288	Down	1.31056e-106	3.42588e-105
lcl|AE008917.1_cdsid_AAL52338.1	BMEI1157	NADH-quinone oxidoreductase chain b	603	1398	524	1388.38	449.765	-1.62616	Down	1.34994e-121	3.95357e-120
lcl|AE008917.1_cdsid_AAL52339.1	BMEI1158	NADH-quinone oxidoreductase chain a	366	793	297	1297.51	419.998	-1.62729	Down	7.57828e-70	1.41835e-68
lcl|AE008917.1_cdsid_AAL52341.1	BMEI1160	hypothetical protein	402	34	11	50.6491	14.1624	-1.83847	Down	7.8167e-05	0.000224562
lcl|AE008917.1_cdsid_AAL52343.1	BMEI1162	hypothetical protein	510	166	423	194.92	429.281	1.13904	Up	1.84922e-19	1.32934e-18
lcl|AE008917.1_cdsid_AAL52346.1	BMEI1165	hypothetical membrane spanning protein	453	220	27	290.833	30.8487	-3.23691	Down	1.73042e-45	2.30941e-44
lcl|AE008917.1_cdsid_AAL52353.1	BMEI1172	cytochrome c oxidase assembly protein cox15	1101	103	51	56.0233	23.9748	-1.22451	Down	3.09758e-07	1.18186e-06
lcl|AE008917.1_cdsid_AAL52361.1	BMEI1180	3-oxoacyl-(acyl-carrier-protein) synthase iii	972	237	102	146.016	54.3132	-1.42675	Down	2.10244e-18	1.45834e-17
lcl|AE008917.1_cdsid_AAL52364.1	BMEI1183	hypothetical protein	555	305	829	329.098	773.096	1.23213	Up	3.09352e-41	3.73466e-40
lcl|AE008917.1_cdsid_AAL52368.1	BMEI1187	6,7-dimethyl-8-ribityllumazine synthase	474	133	34	168.032	37.1255	-2.17825	Down	1.27346e-18	9.01108e-18
lcl|AE008917.1_cdsid_AAL52370.1	BMEI1189	diaminohydroxyphosphoribosylaminopyrimidine deaminase / 5-amino-6-(5-phosphoribosylamino)uracil reductase	1122	205	54	109.416	24.9099	-2.13503	Down	3.16722e-27	2.87046e-26
lcl|AE008917.1_cdsid_AAL52371.1	BMEI1190	putative regulatory protein	477	182	71	228.492	77.0392	-1.56848	Down	1.90028e-16	1.23421e-15	This gene encodes a transcriptional regulator.
lcl|AE008917.1_cdsid_AAL52390.1	BMEI1209	general l-amino acid transport system permease protein aapm	1032	40	107	23.2113	53.6631	1.20911	Up	2.17886e-06	7.45052e-06
lcl|AE008917.1_cdsid_AAL52395.1	BMEI1214	hypothetical protein	270	1014	7567	2249.02	14505.5	2.68923	Up	0	0
lcl|AE008917.1_cdsid_AAL52396.1	BMEI1215	hypothetical membrane spanning protein	501	6343	49843	7581.86	51491.8	2.76372	Up	0	0
lcl|AE008917.1_cdsid_AAL52397.1	BMEI1216	hypothetical cytosolic protein	537	291	2458	324.517	2369.08	2.86796	Up	0	0
lcl|AE008917.1_cdsid_AAL52404.1	BMEI1223	transposase	1962	204	589	62.2658	155.377	1.31926	Up	6.5118e-33	6.75306e-32
lcl|AE008917.1_cdsid_AAL52412.1	BMEI1231	NADH-ubiquinone oxidoreductase 18 kd subunit	306	425	218	831.737	368.729	-1.17357	Down	7.74742e-24	6.55216e-23
lcl|AE008917.1_cdsid_AAL52423.1	BMEI1242	hypothetical membrane spanning protein	489	15199	46138	18613.4	48833.9	1.39155	Up	0	0
lcl|AE008917.1_cdsid_AAL52424.1	BMEI1243	formate dehydrogenase alpha chain	2127	1252	3464	352.497	842.912	1.25777	Up	5.70272e-172	2.37338e-170
lcl|AE008917.1_cdsid_AAL52431.1	BMEI1250	3-oxoacyl-(acyl-carrier protein) reductase	846	348	126	246.336	77.0854	-1.6761	Down	6.53806e-33	6.75813e-32
lcl|AE008917.1_cdsid_AAL52437.1	BMEI1256	nucleoside diphosphate kinase	423	88	45	124.584	55.061	-1.17801	Down	4.53938e-06	1.48634e-05
lcl|AE008917.1_cdsid_AAL52440.1	BMEI1259	hypothetical membrane spanning protein	564	65	36	69.0165	33.0366	-1.06288	Down	0.000290982	0.000781968
lcl|AE008917.1_cdsid_AAL52455.1	BMEI1274	transporter, lyse family	615	3392	22490	3302.93	18927.2	2.51864	Up	0	0
lcl|AE008917.1_cdsid_AAL52456.1	BMEI1275	hypothetical protein	780	208	582	159.694	386.189	1.274	Up	6.36782e-31	6.23573e-30
lcl|AE008917.1_cdsid_AAL52468.1	BMEI1287	ribonuclease iii	738	45	21	36.5153	14.7277	-1.30997	Down	0.000378302	0.000991358
lcl|AE008917.1_cdsid_AAL52478.1	BMEI1297	DNA-directed RNA polymerase omega chain	402	666	372	992.126	478.948	-1.05065	Down	1.03086e-30	1.00019e-29
lcl|AE008917.1_cdsid_AAL52480.1	BMEI1299	hypothetical cytosolic protein	672	90	44	80.2032	33.8887	-1.24286	Down	1.30881e-06	4.61512e-06
lcl|AE008917.1_cdsid_AAL52493.1	BMEI1312	hypothetical membrane spanning protein	654	250	139	228.919	110.004	-1.05728	Down	1.32474e-12	7.26194e-12
lcl|AE008917.1_cdsid_AAL52506.1	BMEI1325	sensory transduction protein kinase	2352	336	131	85.5501	28.8274	-1.56933	Down	4.41312e-29	4.15437e-28
lcl|AE008917.1_cdsid_AAL52518.1	BMEI1337	transcriptional regulatory protein phop	690	148	362	128.449	271.538	1.07996	Up	1.30552e-15	8.08094e-15	This gene encodes a transcriptional regulator.
lcl|AE008917.1_cdsid_AAL52519.1	BMEI1338	hypothetical exported protein	300	389	1668	776.51	2877.71	1.88984	Up	5.45178e-150	2.10292e-148
lcl|AE008917.1_cdsid_AAL52520.1	BMEI1339	hypothetical protein	312	75	181	143.955	300.259	1.06059	Up	2.6906e-08	1.13623e-07
lcl|AE008917.1_cdsid_AAL52532.1	BMEI1351	penicillin-binding protein 1a	2157	308	1922	85.5105	461.185	2.43117	Up	4.96182e-236	2.80254e-234
lcl|AE008917.1_cdsid_AAL52533.1	BMEI1352	hypothetical protein	582	37	192	38.0713	170.746	2.16508	Up	5.78408e-22	4.65523e-21
lcl|AE008917.1_cdsid_AAL52534.1	BMEI1353	hypothetical exported protein	354	16	49	27.0667	71.6415	1.40428	Up	0.000356472	0.000940384
lcl|AE008917.1_cdsid_AAL52536.1	BMEI1355	hypothetical cytosolic protein	348	79	31	135.946	46.1057	-1.56002	Down	7.13166e-08	2.88458e-07
lcl|AE008917.1_cdsid_AAL52537.1	BMEI1356	peptidoglycan binding domain containing protein	900	275	158	182.982	90.8628	-1.00994	Down	7.91102e-13	4.39764e-12
lcl|AE008917.1_cdsid_AAL52540.1	BMEI1359	sufe protein probably involved in fe-s center assembly	468	746	361	954.578	399.239	-1.25761	Down	4.12942e-45	5.465e-44
lcl|AE008917.1_cdsid_AAL52541.1	BMEI1360	glutamyl-tRNA(gln) amidotransferase subunit a	1416	94	41	39.7542	14.9862	-1.40747	Down	5.17346e-08	2.12239e-07
lcl|AE008917.1_cdsid_AAL52549.1	BMEI1368	2-haloalkanoic acid dehalogenase i	759	133	359	104.937	244.807	1.22212	Up	1.55756e-18	1.09723e-17
lcl|AE008917.1_cdsid_AAL52559.1	BMEI1378	l-asparaginase ii	1023	61	28	35.7086	14.1662	-1.33382	Down	2.63224e-05	7.98253e-05
lcl|AE008917.1_cdsid_AAL52564.1	BMEI1383	transcriptional regulator, arac family	540	2207	947	2447.53	907.67	-1.43108	Down	3.55654e-158	1.42397e-156	This gene encodes a transcriptional regulator.
lcl|AE008917.1_cdsid_AAL52565.1	BMEI1384	transcriptional regulator, arac family	444	187	39	252.219	45.4625	-2.47193	Down	1.38244e-29	1.30527e-28	This gene encodes a transcriptional regulator.
lcl|AE008917.1_cdsid_AAL52625.1	BMEI1444	adenine-specific methyltransferase	1212	98	51	48.4219	21.7791	-1.15272	Down	1.97051e-06	6.77471e-06
lcl|AE008917.1_cdsid_AAL52645.1	BMEI1464	protoheme ix farnesyltransferase	948	635	261	401.129	142.496	-1.49314	Down	8.58336e-50	1.22847e-48
lcl|AE008917.1_cdsid_AAL52654.1	BMEI1473	3-oxoacyl-(acyl-carrier-protein) synthase ii	1263	315	153	149.357	62.6989	-1.25225	Down	7.26982e-20	5.36001e-19
lcl|AE008917.1_cdsid_AAL52662.1	BMEI1481	ssu ribosomal protein s18p	249	105	54	252.527	112.245	-1.16979	Down	6.27636e-07	2.31377e-06
lcl|AE008917.1_cdsid_AAL52665.1	BMEI1484	cyclopropane-fatty-acyl-phospholipid synthase	1326	4938	379	2230.11	147.934	-3.91409	Down	0	0
lcl|AE008917.1_cdsid_AAL52668.1	BMEI1487	colicin v production protein	579	141	70	145.834	62.5736	-1.2207	Down	2.28018e-09	1.03327e-08
lcl|AE008917.1_cdsid_AAL52675.1	BMEI1494	hypothetical protein	342	391	1001	684.651	1514.89	1.14577	Up	2.88594e-44	3.75647e-43
lcl|AE008917.1_cdsid_AAL52689.1	BMEI1508	putative lipoprotein	678	231	127	204.033	96.9495	-1.0735	Down	5.1288e-12	2.72188e-11
lcl|AE008917.1_cdsid_AAL52691.1	BMEI1510	cold shock protein cspa	210	1310	564	3735.69	1390.05	-1.42623	Down	3.38158e-94	8.16484e-93
lcl|AE008917.1_cdsid_AAL52692.1	BMEI1511	phosphoglycerate mutase/fructose-2,6-bisphosphatase	591	328	13	332.357	11.3849	-4.86755	Down	1.0188e-90	2.35216e-89
lcl|AE008917.1_cdsid_AAL52695.1	BMEI1514	hypothetical protein	351	164	78	279.805	115.016	-1.28258	Down	2.04128e-11	1.05156e-10
lcl|AE008917.1_cdsid_AAL52702.1	BMEI1521	acyl-CoA dehydrogenase	1779	190	65	63.9582	18.9108	-1.75792	Down	7.0807e-20	5.24502e-19
lcl|AE008917.1_cdsid_AAL52703.1	BMEI1522	dbi-related protein 1	864	49	23	33.9626	13.778	-1.30158	Down	0.000221888	0.000608701
lcl|AE008917.1_cdsid_AAL52709.1	BMEI1528	sua5 protein	972	129	71	79.4771	37.8063	-1.07191	Down	2.6351e-07	1.01893e-06
lcl|AE008917.1_cdsid_AAL52713.1	BMEI1532	farnesyl pyrophosphate synthetase / geranyltranstransferase	1089	409	235	224.913	111.689	-1.00987	Down	2.39944e-18	1.66071e-17
lcl|AE008917.1_cdsid_AAL52720.1	BMEI1539	hypothetical protein	219	12971	1063	35468.9	2512.24	-3.81951	Down	0	0
lcl|AE008917.1_cdsid_AAL52728.1	BMEI1547	ATP synthase	399	3446	1965	5172.03	2548.95	-1.02083	Down	1.59467e-144	5.79765e-143
lcl|AE008917.1_cdsid_AAL52729.1	BMEI1548	spore-cortex-lytic enzyme prepeptide precursor	1179	293	44	148.824	19.3157	-2.94576	Down	7.59668e-55	1.16642e-53
lcl|AE008917.1_cdsid_AAL52732.1	BMEI1551	hypothetical membrane associated protein	672	176	81	156.842	62.3861	-1.33002	Down	9.08106e-13	5.02157e-12
lcl|AE008917.1_cdsid_AAL52736.1	BMEI1555	transporter, mfs superfamily	819	151	67	110.411	42.3411	-1.38275	Down	9.34026e-12	4.90752e-11
lcl|AE008917.1_cdsid_AAL52779.1	BMEI1598	transcriptional regulatory protein, lysr family	891	171	27	114.931	15.684	-2.8734	Down	7.34222e-32	7.44341e-31	This gene encodes a transcriptional regulator.
lcl|AE008917.1_cdsid_AAL52781.1	BMEI1600	urease operon 23 kDa accessory protein	300	271	131	540.962	226.007	-1.25916	Down	1.92833e-17	1.2895e-16
lcl|AE008917.1_cdsid_AAL52798.1	BMEI1617	o-succinylhomoserine sulfhydrylase	1206	164	89	81.4358	38.1957	-1.09225	Down	3.72272e-09	1.65845e-08
lcl|AE008917.1_cdsid_AAL52803.1	BMEI1622	hypothetical protein	357	52	22	87.2276	31.8953	-1.45144	Down	3.54486e-05	0.000106078
lcl|AE008917.1_cdsid_AAL52809.1	BMEI1628	hypothetical protein	312	26	1	49.9042	1.65889	-4.91087	Down	2.9973e-08	1.2607e-07
lcl|AE008917.1_cdsid_AAL52810.1	BMEI1629	acriflavin resistance plasma membrane protein	3156	5549	625	1052.92	102.498	-3.36073	Down	0	0
lcl|AE008917.1_cdsid_AAL52811.1	BMEI1630	acriflavin resistance protein A	1188	1873	142	944.148	61.8648	-3.93182	Down	0	0
lcl|AE008917.1_cdsid_AAL52813.1	BMEI1632	long-chain-fatty-acid-CoA ligase	1920	641	213	199.929	57.4183	-1.7999	Down	2.74996e-65	4.88659e-64
lcl|AE008917.1_cdsid_AAL52817.1	BMEI1636	glucose-6-phosphate isomerase / glucose-6-phosphate 1-epimerase	1650	971	428	352.415	134.255	-1.39229	Down	7.84064e-68	1.42528e-66
lcl|AE008917.1_cdsid_AAL52819.1	BMEI1638	glutamate synthase (nadph) small chain	1497	702	335	280.824	115.823	-1.27774	Down	1.39171e-43	1.76787e-42
lcl|AE008917.1_cdsid_AAL52827.1	BMEI1646	acriflavin resistance protein e	1152	1230	3299	639.398	1482.18	1.21294	Up	6.1196e-155	2.38967e-153
lcl|AE008917.1_cdsid_AAL52828.1	BMEI1647	hypothetical protein	309	29	82	56.2028	137.35	1.28914	Up	1.35885e-05	4.27241e-05
lcl|AE008917.1_cdsid_AAL52833.1	BMEI1652	urease alpha subunit	1713	4753	2714	1661.61	820.02	-1.01885	Down	6.13642e-198	2.98608e-196
lcl|AE008917.1_cdsid_AAL52834.1	BMEI1653	urease beta subunit	306	247	136	483.386	230.033	-1.07134	Down	1.03578e-12	5.70763e-12
lcl|AE008917.1_cdsid_AAL52836.1	BMEI1655	urease accessory protein ured	804	1022	537	761.226	345.693	-1.13884	Down	1.84079e-52	2.75943e-51
lcl|AE008917.1_cdsid_AAL52852.1	BMEI1671	bacterial protein translation initiation factor 1 (if-1)	306	879	457	1720.23	772.977	-1.1541	Down	2.59124e-46	3.4877e-45
lcl|AE008917.1_cdsid_AAL52853.1	BMEI1672	maf protein	633	235	121	222.322	98.9358	-1.16809	Down	9.03248e-14	5.28091e-13
lcl|AE008917.1_cdsid_AAL52860.1	BMEI1679	hypothetical protein	246	11	0	26.7779	0	-14.7088	Down	0.000197125	0.000544546
lcl|AE008917.1_cdsid_AAL52864.1	BMEI1683	zinc-dependent metallopeptidase	549	277	160	302.152	150.841	-1.00225	Down	9.11236e-13	5.03009e-12
lcl|AE008917.1_cdsid_AAL52875.1	BMEI1694	hypothetical protein	1017	53	27	31.2085	13.7409	-1.18347	Down	0.000363594	0.000957575
lcl|AE008917.1_cdsid_AAL52893.1	BMEI1712	mandelate racemase	1119	93	45	49.7704	20.8139	-1.25774	Down	6.86692e-07	2.51973e-06
lcl|AE008917.1_cdsid_AAL52894.1	BMEI1713	maltose/maltodextrin transport ATP-binding protein malk	1092	211	112	115.712	53.0844	-1.12418	Down	7.48778e-12	3.9539e-11
lcl|AE008917.1_cdsid_AAL52897.1	BMEI1716	trehalose/maltose binding protein	1272	1382	671	650.638	273.028	-1.25281	Down	1.46496e-81	3.13085e-80	This gene encodes a transcriptional regulator.
lcl|AE008917.1_cdsid_AAL52913.1	BMEI1732	phosphomethylpyrimidine kinase / hydroxymethylpyrimidine kinase	915	73	35	47.7772	19.7979	-1.27098	Down	9.33972e-06	2.97199e-05
lcl|AE008917.1_cdsid_AAL52922.1	BMEI1741	hypothetical protein	201	343	3237	1021.92	8335.25	3.02794	Up	0	0
lcl|AE008917.1_cdsid_AAL52923.1	BMEI1742	abc transporter ATP-binding protein	1209	23	68	11.3925	29.1108	1.35347	Up	4.03204e-05	0.000119862
lcl|AE008917.1_cdsid_AAL52933.1	BMEI1752	transcription regulator, crp family	708	81	32	68.5126	23.3931	-1.55028	Down	5.60188e-08	2.28629e-07	This gene encodes a transcriptional regulator.
lcl|AE008917.1_cdsid_AAL52939.1	BMEI1758	transcriptional activator, luxr family	717	101	36	84.3569	25.9869	-1.69872	Down	8.8927e-11	4.38808e-10	This gene encodes a transcriptional regulator, which acts as a quorum sensing regulator.
lcl|AE008917.1_cdsid_AAL52940.1	BMEI1759	5-methyltetrahydrofolate--homocysteine methyltransferase	3786	2088	783	330.27	107.042	-1.62547	Down	1.56628e-180	6.88076e-179
lcl|AE008917.1_cdsid_AAL52947.1	BMEI1766	sulfite reductase (ferredoxin)	1764	195	757	66.1995	222.11	1.74639	Up	3.4635e-62	5.82715e-61
lcl|AE008917.1_cdsid_AAL52948.1	BMEI1767	hypothetical protein	318	28	88	52.729	143.228	1.44164	Up	9.17316e-07	3.29713e-06
lcl|AE008917.1_cdsid_AAL52953.1	BMEI1772	nucleoside-triphosphatase	675	260	134	230.668	102.748	-1.16671	Down	4.72002e-15	2.8877e-14
lcl|AE008917.1_cdsid_AAL52958.1	BMEI1777	grpe protein	531	178	92	200.745	89.6737	-1.16261	Down	1.03913e-10	5.09575e-10
lcl|AE008917.1_cdsid_AAL52964.1	BMEI1783	hypothetical membrane spanning protein	540	420	48	465.773	46.0065	-3.33972	Down	7.04814e-88	1.56995e-86
lcl|AE008917.1_cdsid_AAL52969.1	BMEI1788	hypothetical protein	369	1345	3767	2182.8	5283.73	1.27538	Up	7.1629e-191	3.3318e-189
lcl|AE008917.1_cdsid_AAL52977.1	BMEI1796	methyltransferase	690	135	69	117.166	51.7573	-1.17872	Down	1.29363e-08	5.63602e-08
lcl|AE008917.1_cdsid_AAL52982.1	BMEI1801	DNA mismatch repair protein muts	2748	198	112	43.1486	21.0947	-1.03244	Down	6.10602e-10	2.86124e-09
lcl|AE008917.1_cdsid_AAL52990.1	BMEI1809	protein ybis precursor	621	87	40	83.897	33.338	-1.33145	Down	5.18998e-07	1.92901e-06
lcl|AE008917.1_cdsid_AAL52993.1	BMEI1812	hypothetical protein	204	43	193	126.228	489.665	1.95576	Up	1.45246e-19	1.04889e-18
lcl|AE008917.1_cdsid_AAL52994.1	BMEI1813	hypothetical protein	285	456	19	958.161	34.5049	-4.7954	Down	1.7206e-124	5.23295e-123
lcl|AE008917.1_cdsid_AAL53005.1	BMEI1824	ATP-dependent RNA helicase dead	1881	397	216	126.392	59.4342	-1.08854	Down	5.42894e-20	4.05951e-19
lcl|AE008917.1_cdsid_AAL53017.1	BMEI1836	nicotinate phosphoribosyltransferase	1305	138	78	63.3268	30.9354	-1.03356	Down	2.36496e-07	9.17837e-07
lcl|AE008917.1_cdsid_AAL53018.1	BMEI1837	cellobiose-phosphorylase	8604	2531	1421	176.161	85.4802	-1.04323	Down	1.71014e-110	4.54552e-109
lcl|AE008917.1_cdsid_AAL53025.1	BMEI1844	hypothetical protein	405	180	63	266.156	80.5114	-1.72501	Down	1.87822e-18	1.31434e-17
lcl|AE008917.1_cdsid_AAL53035.1	BMEI1854	hypothetical protein	213	1042	450	2929.59	1093.46	-1.42179	Down	5.85036e-75	1.17864e-73
lcl|AE008917.1_cdsid_AAL53036.1	BMEI1855	aconitate hydratase	2688	9919	4115	2209.82	792.341	-1.47974	Down	0	0
lcl|AE008917.1_cdsid_AAL53037.1	BMEI1856	hypothetical exported protein	765	1149	67	899.45	45.3299	-4.31051	Down	4.09208e-291	3.08173e-289
lcl|AE008917.1_cdsid_AAL53045.1	BMEI1864	pterin-4-alpha-carbinolamine dehydratase	294	116	328	236.281	577.429	1.28914	Up	2.0874e-18	1.45109e-17
lcl|AE008917.1_cdsid_AAL53062.1	BMEI1881	hypothetical protein	168	43	127	153.277	391.261	1.35199	Up	1.79056e-08	7.72651e-08
lcl|AE008917.1_cdsid_AAL53073.1	BMEI1892	hypothetical cytosolic protein (cysteine-rich)	522	241	139	276.481	137.821	-1.00438	Down	2.48886e-11	1.27383e-10
lcl|AE008917.1_cdsid_AAL53076.1	BMEI1895	outer membrane protein	1872	530	205	169.546	56.6787	-1.5808	Down	2.21994e-45	2.95028e-44
lcl|AE008917.1_cdsid_AAL53078.1	BMEI1897	hypothetical protein	246	162	79	394.365	166.213	-1.2465	Down	7.3022e-11	3.64304e-10
lcl|AE008917.1_cdsid_AAL53080.1	BMEI1899	cytochrome o ubiquinol oxidase subunit iii	630	558	279	530.411	229.211	-1.21043	Down	2.90514e-32	2.96418e-31
lcl|AE008917.1_cdsid_AAL53081.1	BMEI1900	cytochrome o ubiquinol oxidase subunit i	1980	2240	898	677.488	234.738	-1.52915	Down	4.32004e-177	1.84653e-175
lcl|AE008917.1_cdsid_AAL53082.1	BMEI1901	cytochrome o ubiquinol oxidase subunit ii	1035	2966	1060	1716.13	530.075	-1.69489	Down	2.45682e-271	1.65339e-269
lcl|AE008917.1_cdsid_AAL53089.1	BMEI1908	DNA polymerase iii subunits gamma and tau	1809	1449	787	479.677	225.169	-1.09106	Down	8.39824e-69	1.5444e-67
lcl|AE008917.1_cdsid_AAL53116.1	BMEI1935	oligopeptide-binding protein appa precursor	1839	463	149	150.771	41.935	-1.84613	Down	2.78034e-49	3.94359e-48
lcl|AE008917.1_cdsid_AAL53118.1	BMEI1937	oligopeptide transport system permease protein oppc	1143	107	44	56.0604	19.9241	-1.49247	Down	1.24628e-09	5.74634e-09
lcl|AE008917.1_cdsid_AAL53129.1	BMEI1948	cytosol aminopeptidase	1383	167	77	72.3124	28.8164	-1.32735	Down	3.72194e-12	1.9886e-11
lcl|AE008917.1_cdsid_AAL53131.1	BMEI1950	gamma-d-glutamyl-l-diamino acid endopeptidase ii	873	3078	166	2111.41	98.416	-4.42317	Down	0	0
lcl|AE008917.1_cdsid_AAL53132.1	BMEI1951	putative hydrolase	702	1976	116	1685.65	85.5249	-4.30082	Down	0	0
lcl|AE008917.1_cdsid_AAL53133.1	BMEI1952	gluconate 2-dehydrogenase	1083	828	450	457.847	215.058	-1.09014	Down	5.0745e-40	5.96678e-39
lcl|AE008917.1_cdsid_AAL53135.1	BMEI1954	abc transporter substrate binding protein	807	123	58	91.2747	37.1986	-1.29497	Down	5.04446e-09	2.23468e-08
lcl|AE008917.1_cdsid_AAL53142.1	BMEI1961	polyribonucleotide nucleotidyltransferase	2145	14968	8443	4178.83	2037.24	-1.03649	Down	0	0
lcl|AE008917.1_cdsid_AAL53144.1	BMEI1963	tRNA pseudouridine synthase b	975	436	157	267.794	83.3426	-1.684	Down	4.43964e-41	5.33938e-40
lcl|AE008917.1_cdsid_AAL53149.1	BMEI1968	protein associated with nus operon	660	349	98	316.665	76.8518	-2.04281	Down	8.45996e-43	1.06186e-41
lcl|AE008917.1_cdsid_AAL53152.1	BMEI1971	transcriptional regulator	414	108	36	156.222	45.0064	-1.7954	Down	3.08928e-12	1.6618e-11	This gene encodes a transcriptional regulator.
lcl|AE008917.1_cdsid_AAL53153.1	BMEI1972	apolipoprotein n-acyltransferase	1599	1234	3960	462.153	1281.79	1.47172	Up	1.03739e-248	6.31012e-247
lcl|AE008917.1_cdsid_AAL53186.1	BMEI2005	phenylalanyl-tRNA synthetase alpha chain	1110	83	39	44.7789	18.185	-1.30007	Down	1.49488e-06	5.21889e-06
lcl|AE008917.1_cdsid_AAL53194.1	BMEI2013	hypothetical protein	174	282	1012	970.551	3010.25	1.63301	Up	2.884e-75	5.84749e-74
lcl|AE008917.1_cdsid_AAL53195.1	BMEI2014	hypothetical cytosolic protein	300	314	923	626.797	1592.4	1.34513	Up	4.17986e-52	6.23627e-51
lcl|AE008917.1_cdsid_AAL53210.1	BMEI2029	adenosylhomocysteinase	1446	640	344	265.052	123.129	-1.1061	Down	5.01064e-32	5.09603e-31
lcl|AE008917.1_cdsid_AAL53212.1	BMEI2031	phosphocarrier protein hpr	303	111	63	219.381	107.614	-1.02757	Down	4.00228e-06	1.32004e-05	This gene encodes a transcriptional regulator.
lcl|AE008917.1_cdsid_AAL53219.1	BMEI2038	peptidyl-tRNA hydrolase	438	135	76	184.577	89.8072	-1.03932	Down	2.82288e-07	1.08887e-06
lcl|AE008917.1_cdsid_AAL53220.1	BMEI2039	pantothenate kinase	969	62	26	38.3166	13.8874	-1.46419	Down	5.38612e-06	1.75271e-05
lcl|AE008917.1_cdsid_AAL53233.1	BMEI2052	membrane-bound lytic murein transglycosylase a	1110	128	66	69.0567	30.7746	-1.16604	Down	4.03654e-08	1.68216e-07
lcl|AE008918.1_cdsid_AAL53252.1	BMEII0011	transcriptional regulatory protein hydg	1491	262	120	105.231	41.6558	-1.33697	Down	2.02986e-18	1.41732e-17	This gene encodes a transcriptional regulator.
lcl|AE008918.1_cdsid_AAL53266.1	BMEII0025	attachment mediating protein virb1 homolog	717	9118	1600	7615.51	1154.97	-2.72108	Down	0	0	This gene composes of the type IV secretion system in Brucella.
lcl|AE008918.1_cdsid_AAL53267.1	BMEII0026	attachment mediating protein virb2 homolog	318	1091	66	2054.55	107.421	-4.25748	Down	3.52478e-274	2.47753e-272	This gene composes of the type IV secretion system in Brucella.
lcl|AE008918.1_cdsid_AAL53268.1	BMEII0027	channel protein virb3 homolog	351	1006	68	1716.36	100.271	-4.09739	Down	3.4602e-246	2.02678e-244	This gene composes of the type IV secretion system in Brucella.
lcl|AE008918.1_cdsid_AAL53269.1	BMEII0028	atpase virb4 homolog	2496	3406	259	817.182	53.7065	-3.92749	Down	0	0	This gene composes of the type IV secretion system in Brucella.
lcl|AE008918.1_cdsid_AAL53270.1	BMEII0029	attachment mediating protein virb5 homolog	717	5666	229	4732.34	165.306	-4.83934	Down	0	0	This gene composes of the type IV secretion system in Brucella.
lcl|AE008918.1_cdsid_AAL53271.1	BMEII0030	channel protein virb6 homolog	1044	1658	175	951.049	86.758	-3.45445	Down	0	0	This gene composes of the type IV secretion system in Brucella.
lcl|AE008918.1_cdsid_AAL53272.1	BMEII0031	channel protein virb7 homolog	174	67	0	230.592	0	-17.815	Down	3.96942e-23	3.29535e-22	This gene composes of the type IV secretion system in Brucella.
lcl|AE008918.1_cdsid_AAL53273.1	BMEII0032	channel protein virb8 homolog	720	501	37	416.7	26.5975	-3.96965	Down	1.27373e-120	3.69615e-119	This gene composes of the type IV secretion system in Brucella.
lcl|AE008918.1_cdsid_AAL53274.1	BMEII0033	channel protein virb9 homolog	744	697	81	561.02	56.3487	-3.3156	Down	9.60136e-144	3.45103e-142	This gene composes of the type IV secretion system in Brucella.
lcl|AE008918.1_cdsid_AAL53275.1	BMEII0034	channel protein virb10 homolog	798	768	221	576.338	143.338	-2.00749	Down	4.78184e-90	1.09601e-88	This gene composes of the type IV secretion system in Brucella.
lcl|AE008918.1_cdsid_AAL53276.1	BMEII0035	atpase virb11 homolog	1086	1206	160	665.022	76.2539	-3.12452	Down	8.86234e-234	4.91782e-232
lcl|AE008918.1_cdsid_AAL53277.1	BMEII0036	outer membrane protein oprf	519	557	135	642.697	134.629	-2.25515	Down	3.84396e-76	7.84416e-75
lcl|AE008918.1_cdsid_AAL53281.1	BMEII0040	glutamate synthase [nadph] large chain	4722	3449	1940	437.407	212.641	-1.04056	Down	3.14256e-149	1.19758e-147
lcl|AE008918.1_cdsid_AAL53282.1	BMEII0041	low-specificity threonine aldolase	1050	143	67	81.5578	33.0261	-1.30422	Down	2.29834e-10	1.09648e-09
lcl|AE008918.1_cdsid_AAL53283.1	BMEII0042	heat shock protein a	471	3603	1326	4581.02	1457.12	-1.65255	Down	0	0
lcl|AE008918.1_cdsid_AAL53285.1	BMEII0044	hypothetical protein	423	32	182	45.3031	222.691	2.29736	Up	2.36512e-22	1.92806e-21
lcl|AE008918.1_cdsid_AAL53292.1	BMEII0051	nodulation protein w	639	102	54	95.5912	43.7386	-1.12797	Down	1.8523e-06	6.4031e-06
lcl|AE008918.1_cdsid_AAL53297.1	BMEII0056	mg(2+) transport atpase, p-type	2787	378	141	81.222	26.1851	-1.63312	Down	2.3248e-34	2.50967e-33
lcl|AE008918.1_cdsid_AAL53299.1	BMEII0058	hypothetical protein	294	446	228	908.461	401.383	-1.17844	Down	4.31558e-25	3.77077e-24
lcl|AE008918.1_cdsid_AAL53312.1	BMEII0071	transcriptional regulator, gntr family	813	223	60	164.26	38.1973	-2.10444	Down	5.75208e-29	5.39876e-28	This gene encodes a transcriptional regulator.
lcl|AE008918.1_cdsid_AAL53318.1	BMEII0077	isochorismate synthase dhbc	1257	130	432	61.9337	177.877	1.52209	Up	4.75454e-30	4.57101e-29
lcl|AE008918.1_cdsid_AAL53320.1	BMEII0079	isochorismatase	873	63	218	43.216	129.245	1.58047	Up	1.02088e-16	6.6441e-16
lcl|AE008918.1_cdsid_AAL53321.1	BMEII0080	2,3-dihydro-2,3-dihydroxybenzoate dehydrogenase	816	71	205	52.1059	130.028	1.3193	Up	1.98671e-12	1.07972e-11
lcl|AE008918.1_cdsid_AAL53331.1	BMEII0090	hypothetical protein	201	810	45	2413.28	115.875	-4.38036	Down	5.79808e-208	2.911e-206
lcl|AE008918.1_cdsid_AAL53334.1	BMEII0093	replication protein a	1194	380	214	190.589	92.7644	-1.03882	Down	6.69644e-18	4.54524e-17
lcl|AE008918.1_cdsid_AAL53357.1	BMEII0116	transcriptional regulator, gntr family	735	63	22	51.3301	15.492	-1.72828	Down	2.28676e-07	8.89671e-07	This gene encodes a transcriptional regulator.
lcl|AE008918.1_cdsid_AAL53359.1	BMEII0118	hypothetical protein	324	5	27	9.24152	43.1311	2.22253	Up	0.000334284	0.000889269
lcl|AE008918.1_cdsid_AAL53373.1	BMEII0132	homoserine kinase	921	64	31	41.614	17.421	-1.25624	Down	3.956e-05	0.000117712
lcl|AE008918.1_cdsid_AAL53390.1	BMEII0149	extracellular serine protease	1776	89	29	30.01	8.45136	-1.82819	Down	1.49294e-10	7.2426e-10
lcl|AE008918.1_cdsid_AAL53415.1	BMEII0174	hypothetical protein	234	74	219	189.38	484.395	1.3549	Up	1.1477e-13	6.6731e-13
lcl|AE008918.1_cdsid_AAL53431.1	BMEII0190	hypothetical protein	627	26	5	24.8327	4.12738	-2.58895	Down	2.0331e-05	6.25554e-05
lcl|AE008918.1_cdsid_AAL53432.1	BMEII0191	hypothetical protein	951	134	58	84.3807	31.566	-1.41854	Down	5.91174e-11	2.96807e-10
lcl|AE008918.1_cdsid_AAL53433.1	BMEII0192	glutamate-1-semialdehyde 2,1-aminomutase	1236	213	85	103.2	35.5936	-1.53575	Down	1.84822e-18	1.29621e-17
lcl|AE008918.1_cdsid_AAL53436.1	BMEII0195	spermidine/putrescine transport system permease protein potc	762	24	77	18.8614	52.3007	1.47139	Up	3.21164e-06	1.07839e-05
lcl|AE008918.1_cdsid_AAL53437.1	BMEII0196	spermidine/putrescine-binding periplasmic protein	1083	49	21	27.0948	10.036	-1.43283	Down	7.06292e-05	0.000204205	This gene encodes a transcriptional regulator.
lcl|AE008918.1_cdsid_AAL53472.1	BMEII0231	slyx protein	207	105	53	303.765	132.519	-1.19676	Down	3.89618e-07	1.47236e-06
lcl|AE008918.1_cdsid_AAL53474.1	BMEII0233	ubiquinone/menaquinone biosynthesis methyltransferase ubie	810	1140	463	842.827	295.847	-1.51038	Down	1.87591e-89	4.26872e-88
lcl|AE008918.1_cdsid_AAL53486.1	BMEII0245	universal stress protein family	447	162	85	217.033	98.42	-1.14089	Down	1.27582e-09	5.87398e-09
lcl|AE008918.1_cdsid_AAL53488.1	BMEII0247	exoenzymes regulatory protein aepa precursor	1752	142	81	48.537	23.9289	-1.02033	Down	2.13394e-07	8.31238e-07
lcl|AE008918.1_cdsid_AAL53499.1	BMEII0258	bacitracin resistance protein (putative undecaprenol kinase)	807	125	55	92.7588	35.2745	-1.39486	Down	4.35092e-10	2.05096e-09
lcl|AE008918.1_cdsid_AAL53505.1	BMEII0264	polypeptide deformylase	564	53	27	56.275	24.7774	-1.18347	Down	0.000363594	0.000958373
lcl|AE008918.1_cdsid_AAL53522.1	BMEII0280	multidrug resistance protein b	1392	358	82	154.015	30.4892	-2.3367	Down	1.07938e-51	1.60286e-50
lcl|AE008918.1_cdsid_AAL53531.1	BMEII0289	glutamyl-tRNA(gln) amidotransferase subunit a	1389	66	35	28.4551	13.0418	-1.12554	Down	0.000130812	0.000367133
lcl|AE008918.1_cdsid_AAL53541.1	BMEII0299	transcriptional regulator, iclr family	795	119	62	89.6393	40.3642	-1.15106	Down	1.62865e-07	6.4152e-07	This gene encodes a transcriptional regulator.
lcl|AE008918.1_cdsid_AAL53547.1	BMEII0305	nitrate reductase	960	3237	1771	2019.25	954.815	-1.08053	Down	5.33464e-149	2.00875e-147
lcl|AE008918.1_cdsid_AAL53548.1	BMEII0306	carboxylesterase	687	99	44	86.2973	33.1488	-1.38036	Down	3.6556e-08	1.52945e-07
lcl|AE008918.1_cdsid_AAL53561.1	BMEII0319	6-aminohexanoate-dimer hydrolase	390	129	63	198.081	83.608	-1.24438	Down	6.51308e-09	2.87722e-08
lcl|AE008918.1_cdsid_AAL53568.1	BMEII0326	homoserine dehydrogenase	1305	235	118	107.839	46.7997	-1.20431	Down	2.1994e-14	1.31011e-13
lcl|AE008918.1_cdsid_AAL53569.1	BMEII0327	phosphoglycolate phosphatase	795	185	88	139.355	57.2911	-1.28238	Down	1.08197e-12	5.95176e-12
lcl|AE008918.1_cdsid_AAL53579.1	BMEII0337	ABC transporter ATP-binding protein	1110	105	51	56.648	23.7804	-1.25225	Down	1.44674e-07	5.73438e-07
lcl|AE008918.1_cdsid_AAL53582.1	BMEII0340	high-affinity branched-chain amino acid transport system permease protein livm	996	168	421	101.011	218.773	1.11493	Up	8.9519e-19	6.36289e-18
lcl|AE008918.1_cdsid_AAL53584.1	BMEII0342	high-affinity branched-chain amino acid transport ATP-binding protein livf	825	89	258	64.6033	161.859	1.32506	Up	2.29586e-15	1.41556e-14
lcl|AE008918.1_cdsid_AAL53586.1	BMEII0344	branched-chain amino acid ABC transporter, periplasmic amino acid- binding protein	1206	348	885	172.803	379.811	1.13616	Up	7.88712e-39	9.10473e-38
lcl|AE008918.1_cdsid_AAL53595.1	BMEII0353	sugar transport system permease protein	294	45	0	91.6608	0	-16.484	Down	8.78192e-16	5.47874e-15
lcl|AE008918.1_cdsid_AAL53596.1	BMEII0354	sugar transporter	1014	41	16	24.2139	8.16683	-1.56799	Down	0.000103518	0.000294186
lcl|AE008918.1_cdsid_AAL53613.1	BMEII0371	omega-amino acid-pyruvate aminotransferase	1329	7446	17592	3355.19	6851.13	1.02995	Up	0	0
lcl|AE008918.1_cdsid_AAL53625.1	BMEII0383	transcriptional regulator, gntr family	768	858	370	669.029	249.352	-1.42389	Down	3.5396e-62	5.92368e-61	This gene encodes a transcriptional regulator.
lcl|AE008918.1_cdsid_AAL53635.1	BMEII0393	transcriptional regulator, arsr family	309	2617	61	5071.82	102.175	-5.63339	Down	0	0	This gene encodes a transcriptional regulator.
lcl|AE008918.1_cdsid_AAL53636.1	BMEII0394	glycerol trinitrate reductase	1116	2217	87	1189.65	40.3484	-4.88188	Down	0	0
lcl|AE008918.1_cdsid_AAL53650.1	BMEII0408	transcriptional regulator, marr family	474	399	194	504.096	211.834	-1.25077	Down	1.06366e-24	9.21745e-24	This gene encodes a transcriptional regulator.
lcl|AE008918.1_cdsid_AAL53651.1	BMEII0409	osmotically inducible protein c	450	1352	198	1799.21	227.732	-2.98196	Down	6.68082e-250	4.14342e-248
lcl|AE008918.1_cdsid_AAL53652.1	BMEII0410	acetylglutamate kinase	423	134	44	189.707	53.8374	-1.81709	Down	4.58824e-15	2.81252e-14
lcl|AE008918.1_cdsid_AAL53659.1	BMEII0417	hypothetical protein	204	434	218	1274.03	553.093	-1.2038	Down	3.00264e-25	2.63084e-24
lcl|AE008918.1_cdsid_AAL53660.1	BMEII0418	mg2+ transporter mgte	1398	594	159	254.447	58.8656	-2.11187	Down	9.72484e-75	1.94681e-73
lcl|AE008918.1_cdsid_AAL53661.1	BMEII0419	gtp-binding protein typa/bipa	1827	1056	608	346.134	172.241	-1.0069	Down	1.38694e-44	1.82028e-43
lcl|AE008918.1_cdsid_AAL53662.1	BMEII0420	proline dipeptidase pepq	618	25	7	24.2254	5.86248	-2.04694	Down	0.000290046	0.000780115
lcl|AE008918.1_cdsid_AAL53671.1	BMEII0429	erythritol-4-phosphate dehydrogenase	1509	4141	2304	1643.37	790.251	-1.05627	Down	3.53886e-183	1.59906e-181
lcl|AE008918.1_cdsid_AAL53672.1	BMEII0430	erythritol kinase	1563	1440	759	551.724	251.336	-1.13433	Down	1.00501e-72	1.93832e-71
lcl|AE008918.1_cdsid_AAL53679.1	BMEII0437	hypothetical protein	1440	69	39	28.6949	14.0176	-1.03356	Down	0.000263178	0.000713309
lcl|AE008918.1_cdsid_AAL53681.1	BMEII0439	transporter, dme family	480	59	181	73.6087	195.168	1.40677	Up	3.96884e-12	2.11694e-11
lcl|AE008918.1_cdsid_AAL53685.1	BMEII0443	hypothetical protein	384	60	21	93.5704	28.3048	-1.72501	Down	4.61644e-07	1.73007e-06
lcl|AE008918.1_cdsid_AAL53694.1	BMEII0452	type i restriction-modification enzyme, s subunit	630	1210	291	1150.17	239.07	-2.26635	Down	2.9885e-164	1.21188e-162
lcl|AE008918.1_cdsid_AAL53695.1	BMEII0453	transposase	273	71	29	155.745	54.9803	-1.5022	Down	6.86696e-07	2.51682e-06
lcl|AE008918.1_cdsid_AAL53700.1	BMEII0458	hypothetical protein	552	120	58	130.185	54.3827	-1.25934	Down	1.61382e-08	6.99247e-08
lcl|AE008918.1_cdsid_AAL53702.1	BMEII0460	2-nitropropane dioxygenase	1020	116	45	68.1046	22.8341	-1.57656	Down	4.47276e-11	2.2672e-10
lcl|AE008918.1_cdsid_AAL53729.1	BMEII0487	nickel-binding periplasmic protein precursor	1581	656	362	248.48	118.508	-1.06814	Down	4.61252e-31	4.54498e-30
lcl|AE008918.1_cdsid_AAL53745.1	BMEII0503	hypothetical protein	417	916	232	1315.46	287.954	-2.19166	Down	9.7948e-120	2.81645e-118
lcl|AE008918.1_cdsid_AAL53753.1	BMEII0511	phosphogluconate dehydratase	1824	729	363	239.343	103.004	-1.21638	Down	6.03738e-42	7.3447e-41
lcl|AE008918.1_cdsid_AAL53755.1	BMEII0513	glucose-6-phosphate 1-dehydrogenase	1476	1442	765	585.056	268.254	-1.12497	Down	7.05606e-72	1.33643e-70
lcl|AE008918.1_cdsid_AAL53756.1	BMEII0514	3-oxoacyl-(acyl-carrier protein) reductase	750	160	68	127.755	46.9266	-1.4449	Down	3.99492e-13	2.25642e-12
lcl|AE008918.1_cdsid_AAL53770.1	BMEII0528	glutamate-cysteine ligase	1374	240	131	104.603	49.3465	-1.0839	Down	1.33128e-12	7.2852e-12
lcl|AE008918.1_cdsid_AAL53772.1	BMEII0530	transcriptional regulator, marr family	438	1653	457	2260.05	540.025	-2.06525	Down	7.4982e-199	3.70575e-197	This gene encodes a transcriptional regulator.
lcl|AE008918.1_cdsid_AAL53773.1	BMEII0531	fusaric acid resistance protein fusb / fusaric acid resistance protein fusc	2097	1285	597	366.964	147.349	-1.3164	Down	6.10828e-82	1.31432e-80
lcl|AE008918.1_cdsid_AAL53776.1	BMEII0534	hypothetical protein	417	188	106	269.985	131.565	-1.0371	Down	1.43494e-09	6.57786e-09
lcl|AE008918.1_cdsid_AAL53778.1	BMEII0536	iron(iii) dicitrate transport system permease protein fecd	957	28	82	17.5212	44.348	1.33976	Up	7.43012e-06	2.39323e-05	This gene is associated with iorn metabolism in Brucella.
lcl|AE008918.1_cdsid_AAL53781.1	BMEII0539	hypothetical cytosolic protein	1470	313	161	127.51	56.6866	-1.16954	Down	7.07978e-18	4.79515e-17
lcl|AE008918.1_cdsid_AAL53794.1	BMEII0552	hypothetical protein	444	8303	35624	11198.8	41527.1	1.89071	Up	0	0
lcl|AE008918.1_cdsid_AAL53795.1	BMEII0553	alcohol dehydrogenase	1170	37	87	18.938	38.4862	1.02306	Up	0.000192188	0.000531373
lcl|AE008918.1_cdsid_AAL53801.1	BMEII0559	aminomethyltransferase	1104	510	292	276.643	136.894	-1.01496	Down	1.15218e-22	9.44133e-22
lcl|AE008918.1_cdsid_AAL53802.1	BMEII0560	glycine cleavage system h protein	378	203	110	321.605	150.617	-1.09441	Down	4.96544e-11	2.51291e-10
lcl|AE008918.1_cdsid_AAL53818.1	BMEII0576	hydrogen peroxide-inducible genes activator	906	188	105	124.265	59.9836	-1.05078	Down	9.53188e-10	4.42722e-09	This gene encodes a transcriptional regulator.
lcl|AE008918.1_cdsid_AAL53826.1	BMEII0584	iron(iii)-binding periplasmic protein precursor	1017	291	160	171.353	81.4274	-1.07338	Down	9.37888e-15	5.68303e-14	This gene is associated with iorn metabolism in Brucella.
lcl|AE008918.1_cdsid_AAL53830.1	BMEII0588	fdhd protein	810	97	40	71.7142	25.5592	-1.48842	Down	7.92552e-09	3.48657e-08
lcl|AE008918.1_cdsid_AAL53831.1	BMEII0589	6,7-dimethyl-8-ribityllumazine synthase	477	375	115	470.795	124.782	-1.91569	Down	3.10832e-42	3.84048e-41	This gene is associated with iorn metabolism in Brucella.
lcl|AE008918.1_cdsid_AAL53846.1	BMEII0604	iron(iii) dicitrate transport ATP-binding protein fece	759	108	39	85.212	26.5947	-1.67992	Down	2.85302e-11	1.45316e-10	This gene is associated with iorn metabolism in Brucella.
lcl|AE008918.1_cdsid_AAL53848.1	BMEII0606	ferric anguibactin transport system permease protein fatd	927	185	68	119.512	37.9665	-1.65435	Down	6.46268e-18	4.40549e-17	This gene is associated with iorn metabolism in Brucella.
lcl|AE008918.1_cdsid_AAL53849.1	BMEII0607	ferric anguibactin-binding protein	882	3730	469	2532.55	275.217	-3.20195	Down	0	0	This gene is associated with iorn metabolism in Brucella.
lcl|AE008918.1_cdsid_AAL53853.1	BMEII0611	integral membrane protein	762	32	97	25.1486	65.8853	1.38948	Up	5.26402e-07	1.95424e-06
lcl|AE008918.1_cdsid_AAL53858.1	BMEII0616	hypothetical membrane spanning protein	489	289	141	353.922	149.239	-1.24581	Down	3.2374e-18	2.23091e-17
lcl|AE008918.1_cdsid_AAL53859.1	BMEII0617	xanthine/uracil permease	846	319	152	225.808	92.9919	-1.27992	Down	9.59882e-21	7.38712e-20
lcl|AE008918.1_cdsid_AAL53863.1	BMEII0621	sn-glycerol-3-phosphate transport ATP-binding protein ugpc	1056	72	177	40.8307	86.7523	1.08725	Up	2.02402e-08	8.67476e-08
lcl|AE008918.1_cdsid_AAL53864.1	BMEII0622	sn-glycerol-3-phosphate transport system permease protein ugpe	501	39	181	46.6171	186.988	2.00401	Up	5.5208e-19	3.94183e-18
lcl|AE008918.1_cdsid_AAL53867.1	BMEII0625	glycerol-3-phosphate-binding periplasmic protein precursor	1335	175	998	78.501	386.92	2.30125	Up	8.7307e-116	2.42239e-114
lcl|AE008918.1_cdsid_AAL53881.1	BMEII0639	transcriptional regulatory protein, lysr family	909	467	267	307.66	152.026	-1.01702	Down	5.9489e-21	4.63457e-20	This gene encodes a transcriptional regulator.
lcl|AE008918.1_cdsid_AAL53882.1	BMEII0640	p-hydroxybenzoate hydroxylase	1170	264	1104	135.125	488.377	1.8537	Up	2.20134e-97	5.48255e-96
lcl|AE008918.1_cdsid_AAL53884.1	BMEII0642	pca regulon regulatory protein	771	112	60	86.9926	40.2781	-1.1109	Down	7.93758e-07	2.8759e-06	This gene encodes a transcriptional regulator.
lcl|AE008918.1_cdsid_AAL53894.1	BMEII0652	hypothetical protein	321	3078	9675	5742.25	15599.8	1.44183	Up	0	0
lcl|AE008918.1_cdsid_AAL53899.1	BMEII0657	regulator of nucleoside diphosphate kinase	306	62	29	121.336	49.0511	-1.30665	Down	3.0347e-05	9.15039e-05
lcl|AE008918.1_cdsid_AAL53946.1	BMEII0704	bacterioferritin	486	1285	448	1583.38	477.104	-1.73063	Down	3.32406e-122	9.91887e-121
lcl|AE008918.1_cdsid_AAL53947.1	BMEII0705	hypothetical protein	312	248	84	476.01	139.347	-1.77231	Down	9.501e-26	8.41783e-25
lcl|AE008918.1_cdsid_AAL53948.1	BMEII0706	hypothetical cytosolic protein	315	340	100	646.379	164.309	-1.97597	Down	5.18832e-40	6.07802e-39
lcl|AE008918.1_cdsid_AAL53949.1	BMEII0707	rrf2 family protein	462	1368	486	1773.22	544.46	-1.70347	Down	3.9885e-127	1.24907e-125	This gene is associated with iorn metabolism in Brucella.
lcl|AE008918.1_cdsid_AAL53959.1	BMEII0717	hemagglutinin	2025	1322	3128	390.953	799.491	1.03208	Up	6.52514e-114	1.7947e-112
lcl|AE008918.1_cdsid_AAL53965.1	BMEII0723	hypothetical protein	618	710	1655	688	1386.06	1.01051	Up	4.05172e-59	6.47252e-58
lcl|AE008918.1_cdsid_AAL53984.1	BMEII0742	cell division protein ftsk	1590	316	123	119.017	40.0387	-1.5717	Down	1.67049e-27	1.5271e-26
lcl|AE008918.1_cdsid_AAL53985.1	BMEII0743	surfeit locus protein 1	696	197	99	169.502	73.6203	-1.20313	Down	2.81232e-12	1.51798e-11
lcl|AE008918.1_cdsid_AAL54001.1	BMEII0759	cytochrome d ubiquinol oxidase subunit ii	1068	583	285	326.901	138.116	-1.24297	Down	5.25944e-35	5.79638e-34
lcl|AE008918.1_cdsid_AAL54002.1	BMEII0760	cytochrome d ubiquinol oxidase subunit i	1662	932	533	335.818	165.985	-1.01663	Down	3.68778e-40	4.36871e-39
lcl|AE008918.1_cdsid_AAL54005.1	BMEII0763	transcriptional regulator, arsr family	585	870	380	890.599	336.201	-1.40545	Down	8.06764e-62	1.33602e-60	This gene encodes a transcriptional regulator.
lcl|AE008918.1_cdsid_AAL54016.1	BMEII0774	hypothetical protein	282	16	86	33.9774	157.841	2.21583	Up	7.5277e-11	3.74373e-10
lcl|AE008918.1_cdsid_AAL54017.1	BMEII0775	biotin synthase	1041	62	11	35.6664	5.46907	-2.7052	Down	9.5956e-12	5.03331e-11
lcl|AE008918.1_cdsid_AAL54036.1	BMEII0794	multidrug resistance protein b	993	103	54	62.1164	28.146	-1.14205	Down	1.29532e-06	4.57777e-06
lcl|AE008918.1_cdsid_AAL54038.1	BMEII0796	transcriptional regulator, marr family	369	403	140	654.029	196.369	-1.73579	Down	1.063e-39	1.24069e-38	This gene encodes a transcriptional regulator.
lcl|AE008918.1_cdsid_AAL54039.1	BMEII0797	ABC transporter substrate-binding protein	1092	103	59	56.485	27.9641	-1.01429	Down	1.1131e-05	3.52074e-05	This gene encodes a transcriptional regulator.
lcl|AE008918.1_cdsid_AAL54047.1	BMEII0805	hypothetical protein	315	1451	824	2758.52	1353.91	-1.02677	Down	1.57113e-62	2.6862e-61
lcl|AE008918.1_cdsid_AAL54048.1	BMEII0806	putative transmembrane protein	1059	6351	2170	3591.41	1060.56	-1.75972	Down	0	0
lcl|AE008918.1_cdsid_AAL54049.1	BMEII0807	transcriptional regulator, gntr family	708	550	301	465.209	220.042	-1.0801	Down	9.21718e-27	8.30597e-26	This gene encodes a transcriptional regulator.
lcl|AE008918.1_cdsid_AAL54054.1	BMEII0812	polypeptide deformylase	612	63	149	61.6464	126.01	1.03145	Up	8.30726e-07	2.99611e-06
lcl|AE008918.1_cdsid_AAL54057.1	BMEII0815	acetyl-coenzyme a synthetase	1707	155	509	54.3772	154.332	1.50496	Up	1.4347e-34	1.55944e-33
lcl|AE008918.1_cdsid_AAL54064.1	BMEII0822	multidrug resistance protein	723	194	109	160.687	78.0297	-1.04216	Down	6.73448e-10	3.1464e-09
lcl|AE008918.1_cdsid_AAL54104.1	BMEII0862	dihydrodipicolinate synthase	969	78	39	48.2047	20.8311	-1.21043	Down	1.03658e-05	3.28858e-05
lcl|AE008918.1_cdsid_AAL54108.1	BMEII0866	oxidoreductase	954	131	69	82.2321	37.4345	-1.13533	Down	5.46284e-08	2.23531e-07
lcl|AE008918.1_cdsid_AAL54111.1	BMEII0869	succinate-semialdehyde dehydrogenase (nadp+)	1452	119	307	49.0794	109.432	1.15684	Up	7.42224e-15	4.51472e-14
lcl|AE008918.1_cdsid_AAL54119.1	BMEII0877	hypothetical protein	222	60	30	161.852	69.9423	-1.21043	Down	0.000111653	0.000316166
lcl|AE008918.1_cdsid_AAL54138.1	BMEII0896	inosine-5'-monophosphate dehydrogenase	1500	396	176	158.097	60.7286	-1.38036	Down	2.5571e-28	2.36494e-27
lcl|AE008918.1_cdsid_AAL54146.1	BMEII0904	rtn protein	1593	701	320	263.524	103.969	-1.34178	Down	7.90658e-47	1.07333e-45
lcl|AE008918.1_cdsid_AAL54147.1	BMEII0905	hypothetical protein	252	94	311	223.381	638.751	1.51575	Up	6.10022e-22	4.89721e-21
lcl|AE008918.1_cdsid_AAL54152.1	BMEII0910	glutamate decarboxylase beta	915	65	22	42.5413	12.4444	-1.77337	Down	8.67096e-08	3.49825e-07
lcl|AE008918.1_cdsid_AAL54161.1	BMEII0919	hypothetical protein	225	11	64	29.2772	147.221	2.33013	Up	7.83374e-09	3.45099e-08
lcl|AE008918.1_cdsid_AAL54167.1	BMEII0925	cell division inhibitor mine	273	182	472	399.234	894.852	1.16441	Up	3.00382e-22	2.43618e-21
lcl|AE008918.1_cdsid_AAL54171.1	BMEII0929	ribonucleoside-diphosphate reductase beta chain	1008	66	33	39.2105	16.9444	-1.21043	Down	5.03904e-05	0.00014868
lcl|AE008918.1_cdsid_AAL54175.1	BMEII0933	hypothetical protein	330	395	123	716.806	192.914	-1.89363	Down	9.9098e-44	1.27417e-42
lcl|AE008918.1_cdsid_AAL54187.1	BMEII0945	maltose-binding periplasmic protein	1266	146	40	69.0618	16.353	-2.07833	Down	3.35268e-19	2.39921e-18	This gene encodes a transcriptional regulator.
lcl|AE008918.1_cdsid_AAL54188.1	BMEII0946	laci-family transcription regulator	1017	245	96	144.266	48.8565	-1.56211	Down	1.69462e-21	1.35015e-20	This gene encodes a transcriptional regulator.
lcl|AE008918.1_cdsid_AAL54194.1	BMEII0952	nitrate reductase delta chain	708	194	521	164.092	380.87	1.21479	Up	5.67062e-26	5.05244e-25	This gene participates in the denitrification pathway in Brucella.
lcl|AE008918.1_cdsid_AAL54195.1	BMEII0953	respiratory nitrate reductase 2 gamma chain	726	445	1128	367.064	804.163	1.13146	Up	1.03244e-48	1.44496e-47	This gene participates in the denitrification pathway in Brucella.
lcl|AE008918.1_cdsid_AAL54196.1	BMEII0954	peptidyl-prolyl cis-trans isomerase c	816	218	584	159.987	370.42	1.21121	Up	8.54198e-29	7.99357e-28
lcl|AE008918.1_cdsid_AAL54200.1	BMEII0958	sterol binding protein	522	380	1114	435.945	1104.55	1.34124	Up	2.92954e-62	4.98179e-61
lcl|AE008918.1_cdsid_AAL54217.1	BMEII0975	regulatory protein nosr	2226	705	2218	189.663	515.713	1.44313	Up	3.35328e-136	1.14048e-134
lcl|AE008918.1_cdsid_AAL54219.1	BMEII0977	hypothetical protein	477	69	36	86.6262	39.0621	-1.14903	Down	6.97918e-05	0.000202339
lcl|AE008918.1_cdsid_AAL54226.1	BMEII0984	hypothetical protein	222	21	59	56.648	137.553	1.27989	Up	0.000253716	0.000690623
lcl|AE008918.1_cdsid_AAL54229.1	BMEII0987	nirv precursor	852	27	71	18.9777	43.1311	1.18443	Up	0.000154211	0.000429374
lcl|AE008918.1_cdsid_AAL54231.1	BMEII0989	hypothetical protein	603	62	3	61.5734	2.57499	-4.57967	Down	1.36355e-17	9.15692e-17
lcl|AE008918.1_cdsid_AAL54234.1	BMEII0992	mrp protein homolog a	327	309	811	565.887	1283.64	1.18166	Up	6.4872e-38	7.35449e-37
lcl|AE008918.1_cdsid_AAL54243.1	BMEII1001	nore protein	570	40	120	42.0246	108.963	1.37453	Up	3.0034e-08	1.26159e-07
lcl|AE008918.1_cdsid_AAL54244.1	BMEII1002	calcium or iron-binding protein	414	424	1292	613.316	1615.23	1.39704	Up	2.14382e-76	4.40318e-75
lcl|AE008918.1_cdsid_AAL54252.1	BMEII1010	thiamine biosynthesis lipoprotein apbe precursor	978	118	482	72.254	255.082	1.81981	Up	1.90388e-42	2.36156e-41
lcl|AE008918.1_cdsid_AAL54253.1	BMEII1011	sulfite reductase (nadph) flavoprotein alpha-component	2202	706	2015	192.002	473.619	1.30261	Up	2.3534e-106	6.10148e-105
lcl|AE008918.1_cdsid_AAL54254.1	BMEII1012	hypothetical protein	471	279	704	354.733	773.613	1.12488	Up	9.3203e-31	9.0708e-30
lcl|AE008918.1_cdsid_AAL54255.1	BMEII1013	hypothetical cytosolic protein	336	3087	17642	5501.94	27175.7	2.3043	Up	0	0
lcl|AE008918.1_cdsid_AAL54283.1	BMEII1041	cytochrome b561	582	666	107	685.283	95.1552	-2.84835	Down	2.54566e-118	7.25398e-117
lcl|AE008918.1_cdsid_AAL54287.1	BMEII1045	had superfamily protein involved in n-acetyl-glucosamine catabolism	861	68	39	47.296	23.4441	-1.01249	Down	0.000368776	0.000968803
lcl|AE008918.1_cdsid_AAL54288.1	BMEII1046	hypothetical protein	291	55	9	113.185	16.0074	-2.82187	Down	5.4643e-11	2.75655e-10
lcl|AE008918.1_cdsid_AAL54289.1	BMEII1047	10 kDa chaperonin groES	297	159	65	320.597	113.274	-1.50095	Down	9.88174e-14	5.76678e-13
lcl|AE008918.1_cdsid_AAL54293.1	BMEII1051	fumarate hydratase c	1437	821	301	342.141	108.413	-1.65805	Down	3.4973e-74	6.95721e-73
lcl|AE008918.1_cdsid_AAL54294.1	BMEII1052	transporter	402	112	62	166.844	79.8247	-1.06359	Down	1.88838e-06	6.50649e-06
lcl|AE008918.1_cdsid_AAL54295.1	BMEII1053	glucose/galactose transporter	1239	479	177	231.517	73.939	-1.64671	Down	1.35795e-43	1.73193e-42
lcl|AE008918.1_cdsid_AAL54297.1	BMEII1055	histidyl-tRNA synthetase	1137	56	19	29.4949	8.64898	-1.76986	Down	7.1503e-07	2.61461e-06
lcl|AE008918.1_cdsid_AAL54303.1	BMEII1061	(s)-2-hydroxy-acid oxidase subunit glcf	1290	286	794	132.768	318.568	1.26269	Up	4.86008e-41	5.82289e-40
lcl|AE008918.1_cdsid_AAL54309.1	BMEII1067	hypothetical cytosolic protein	240	336	820	838.391	1768.37	1.07673	Up	2.98952e-33	3.14148e-32
lcl|AE008918.1_cdsid_AAL54310.1	BMEII1068	cytochrome c2 precursor	351	688	2216	1173.82	3267.64	1.47704	Up	8.61064e-141	3.02616e-139
lcl|AE008918.1_cdsid_AAL54315.1	BMEII1073	cytochrome b561	579	127	424	131.354	379.017	1.5288	Up	1.05722e-29	1.0012e-28
lcl|AE008918.1_cdsid_AAL54316.1	BMEII1074	citrate lyase beta chain	825	673	364	488.517	228.36	-1.0971	Down	3.59456e-33	3.76477e-32
lcl|AE008918.1_cdsid_AAL54317.1	BMEII1075	hypothetical cytosolic protein	831	1742	897	1255.35	558.68	-1.168	Down	1.01704e-91	2.38288e-90
lcl|AE008918.1_cdsid_AAL54343.1	BMEII1101	bactoprenol glucosyl transferase / bactoprenol apolipoprotein n-acyltransferase	981	505	239	308.277	126.096	-1.28971	Down	2.87004e-32	2.93784e-31
lcl|AE008918.1_cdsid_AAL54345.1	BMEII1103	phosphatidylglycerophosphatase b	879	552	262	376.07	154.271	-1.28554	Down	6.00534e-35	6.57263e-34
lcl|AE008918.1_cdsid_AAL54346.1	BMEII1104	hypothetical protein	345	113	53	196.145	79.5112	-1.30269	Down	1.823e-08	7.85579e-08
lcl|AE008918.1_cdsid_AAL54350.1	BMEII1108	flagellar basal-body rod protein flgf	789	58	30	44.022	19.6796	-1.16152	Down	0.000237226	0.000648527
lcl|AE008918.1_cdsid_AAL54356.1	BMEII1114	flagellar biosynthetic protein flhb	1071	279	136	156.003	65.7236	-1.24709	Down	1.15226e-17	7.75445e-17
lcl|AE008918.1_cdsid_AAL54357.1	BMEII1115	hypothetical protein	534	1259	379	1411.9	367.341	-1.94244	Down	3.46748e-140	1.20524e-138
lcl|AE008918.1_cdsid_AAL54358.1	BMEII1116	transcriptional activator, luxr family	708	15300	3386	12941.3	2475.29	-2.38631	Down	0	0	This gene encodes a transcriptional regulator, which acts as a quorum sensing regulator.
lcl|AE008918.1_cdsid_AAL54366.1	BMEII1124	6-phosphogluconate dehydrogenase, decarboxylating	1410	1174	390	498.618	143.159	-1.80032	Down	4.35206e-118	1.22907e-116
lcl|AE008918.1_cdsid_AAL54367.1	BMEII1125	dimeric dihydrodiol dehydrogenase	1050	92	48	52.4707	23.6605	-1.14903	Down	4.30696e-06	1.41463e-05
lcl|AE008918.1_cdsid_AAL54372.1	BMEII1130	probable udp-n-acetyl-d-mannosaminuronic acid transferase	756	35	13	27.7246	8.90007	-1.63928	Down	0.000216114	0.000593891
lcl|AE008918.1_cdsid_AAL54374.1	BMEII1132	succinoglycan biosynthesis transport protein exop	1719	231	108	80.4738	32.5177	-1.3073	Down	6.5676e-16	4.12988e-15
